# Supplementary material for: Protein Expression Profiling of Giant Cell Tumors of Bone Treated with Denosumab
Source: PLoS One. 2016 Feb 10;11(2):e0148401. doi: 10.1371/journal.pone.0148401 (PMC4749282; doi:10.1371/journal.pone.0148401)
Supplement: S1 Table — Comparative protein expression list of GCTB samples between pre-TX vs. post-Tx A. (XLSX) [file pone.0148401.s001.xlsx]

## Sheet: S1 Table 
a Accession no.	Symbol	Protein name	Fold difference	P value
P02768	ALBU	Serum albumin	4.3779	0
P08670	VIME	Vimentin	3.8317	0
P51884	LUM	Lumican	3.3668	0
P01859	IGHG2	Ig gamma-2 chain C region	3.1909	0.0061
P01834	IGKC	Ig kappa chain C region	3.1197	0.0001
P02787	TRFE	Serotransferrin	2.997	0
B9A064	IGLL5	Immunoglobulin lambda-like polypeptide 5	2.7421	0.0078
P02647	APOA1	Apolipoprotein A-I	2.6811	0
P01857	IGHG1	Ig gamma-1 chain C region	2.6532	0.0168
P0CG05	LAC2	Ig lambda-2 chain C regions	2.6432	0.0095
P06314	KV404	Ig kappa chain V-IV region B17	2.631	0.0089
P01876	IGHA1	Ig alpha-1 chain C region	2.5061	0.015
P01009	A1AT	Alpha-1-antitrypsin	2.2883	0
P02765	FETUA	Alpha-2-HS-glycoprotein	2.24	0.0014
P02652	APOA2	Apolipoprotein A-II	2.1474	0.0058
P51888	PRELP	Prolargin	2.1142	0.0368
P02790	HEMO	Hemopexin	1.9996	0
P14207	FOLR2	Folate receptor beta	1.9876	0.0036
P02760	AMBP	Protein AMBP	1.9806	0.0337
Q15847	ADIRF	Adipogenesis regulatory factor	1.9784	0.0055
P02774-3	VTDB	Isoform 3 of Vitamin D-binding protein	1.9516	0
P01023	A2MG	Alpha-2-macroglobulin	1.9388	0
Q9UI08	EVL	Ena/VASP-like protein	1.9313	0.0206
Q99439	CNN2	Calponin-2	1.8744	0.0007
P53634	CATC	Dipeptidyl peptidase 1	1.8455	0.0124
Q05655	KPCD	Protein kinase C delta type	1.8406	0.0387
P51178	PLCD1	1-phosphatidylinositol 4,5-bisphosphate phosphodiesterase delta-1	1.8283	0.0259
P01042-2	KNG1	Isoform LMW of Kininogen-1	1.8277	0
P10915	HPLN1	Hyaluronan and proteoglycan link protein 1	1.8212	0.0207
P06454	PTMA	Prothymosin alpha	1.8127	0.0064
P02679	FIBG	Fibrinogen gamma chain	1.8032	0.0006
P01011	AACT	Alpha-1-antichymotrypsin	1.8028	0
P07585	PGS2	Decorin	1.7672	0.0003
Q9UBG0	MRC2	C-type mannose receptor 2	1.7431	0.0002
P01860	IGHG3	Ig gamma-3 chain C region	1.7013	0.0296
P08575	PTPRC	Receptor-type tyrosine-protein phosphatase C	1.6978	0.0007
P02675	FIBB	Fibrinogen beta chain	1.6896	0
Q07065	CKAP4	Cytoskeleton-associated protein 4	1.6896	0.0322
P60981	DEST	Destrin	1.6806	0.0001
P09493-3	TPM1	Isoform 3 of Tropomyosin alpha-1 chain	1.6523	0.0157
Q15063	POSTN	Periostin	1.6486	0
P21291	CSRP1	Cysteine and glycine-rich protein 1	1.6484	0.0232
P00450	CERU	Ceruloplasmin	1.6427	0
P35542	SAA4	Serum amyloid A-4 protein	1.6405	0.0469
O75369-2	FLNB	Isoform 2 of Filamin-B	1.6259	0
P07996	TSP1	Thrombospondin-1	1.6227	0
P52943	CRIP2	Cysteine-rich protein 2	1.6189	0.003
P04196	HRG	Histidine-rich glycoprotein	1.5883	0.0009
P00734	THRB	Prothrombin	1.5881	0.0003
P06727	APOA4	Apolipoprotein A-IV	1.5778	0
Q15417	CNN3	Calponin-3	1.5708	0.002
P01871	IGHM	Ig mu chain C region	1.5583	0.0002
Q15582	BGH3	Transforming growth factor-beta-induced protein ig-h3	1.5501	0.0026
Q99715	COCA1	Collagen alpha-1(XII) chain	1.5479	0.0001
Q8WX93	PALLD	Palladin	1.5341	0.0168
P22897	MRC1	Macrophage mannose receptor 1	1.5295	0.0225
P05155	IC1	Plasma protease C1 inhibitor	1.5283	0.0414
P08603	CFAH	Complement factor H	1.5252	0
P02671	FIBA	Fibrinogen alpha chain	1.5193	0
Q15746	MYLK	Myosin light chain kinase, smooth muscle	1.5065	0.0302
P01024	CO3	Complement C3	1.489	0
P00488	F13A	Coagulation factor XIII A chain	1.4847	0
Q14624	ITIH4	Inter-alpha-trypsin inhibitor heavy chain H4	1.4812	0.0007
Q99719	SEPT5	Septin-5	1.4706	0.0135
Q9NUV9	GIMA4	GTPase IMAP family member 4	1.4663	0.0144
Q16539	MK14	Mitogen-activated protein kinase 14	1.4614	0.0385
Q13642-5	FHL1	Isoform 5 of Four and a half LIM domains protein 1	1.4511	0.0067
Q09666	AHNK	Neuroblast differentiation-associated protein AHNAK	1.4502	0
Q15149-7	PLEC	Isoform 7 of Plectin	1.4446	0
P19823	ITIH2	Inter-alpha-trypsin inhibitor heavy chain H2	1.4442	0.0022
Q9NZU5	LMCD1	LIM and cysteine-rich domains protein 1	1.4364	0.0028
P06753-2	TPM3	Isoform 2 of Tropomyosin alpha-3 chain	1.4362	0.0058
P00751	CFAB	Complement factor B	1.4327	0.0064
P11766	ADHX	Alcohol dehydrogenase class-3	1.4276	0.0336
Q96CX2	KCD12	BTB/POZ domain-containing protein KCTD12	1.4274	0.0086
P31146	COR1A	Coronin-1A	1.4215	0.0013
P42224	STAT1	Signal transducer and activator of transcription 1-alpha/beta	1.4133	0.0047
P02545	LMNA	Prelamin-A/C	1.4051	0.0004
Q14019	COTL1	Coactosin-like protein	1.3805	0.0003
Q7L5N1	CSN6	COP9 signalosome complex subunit 6	1.3805	0.0119
Q99497	PARK7	Protein DJ-1	1.3789	0.0177
P30086	PEBP1	Phosphatidylethanolamine-binding protein 1	1.3729	0.0059
O00499	BIN1	Myc box-dependent-interacting protein 1	1.3602	0.006
P08107	HSP71	Heat shock 70 kDa protein 1A/1B	1.36	0.0005
P08571	CD14	Monocyte differentiation antigen CD14	1.3571	0.0047
Q86VB7-2	C163A	Isoform 2 of Scavenger receptor cysteine-rich type 1 protein M130	1.3569	0.0052
P48637	GSHB	Glutathione synthetase	1.3562	0.0041
P49189	AL9A1	4-trimethylaminobutyraldehyde dehydrogenase	1.3506	0.0402
P30740	ILEU	Leukocyte elastase inhibitor	1.3492	0.0033
P00738	HPT	Haptoglobin	1.348	0.0062
P67936	TPM4	Tropomyosin alpha-4 chain	1.3397	0.0044
P50502	F10A1	Hsc70-interacting protein	1.3305	0.0009
Q13885	TBB2A	Tubulin beta-2A chain	1.3297	0.0458
Q01995	TAGL	Transgelin	1.3283	0.0152
Q9UHG3	PCYOX	Prenylcysteine oxidase 1	1.3281	0.014
Q9NVA2-2	SEP11	Isoform 2 of Septin-11	1.3244	0.0293
P06737	PYGL	Glycogen phosphorylase, liver form	1.3222	0.0223
P08123	CO1A2	Collagen alpha-2(I) chain	1.3218	0.0074
Q16181	SEPT7	Septin-7	1.3169	0.0288
P13797	PLST	Plastin-3	1.3154	0.0003
Q709C8-4	VP13C	Isoform 4 of Vacuolar protein sorting-associated protein 13C	1.3097	0.0009
P00568	KAD1	Adenylate kinase isoenzyme 1	1.3082	0.0187
Q08380	LG3BP	Galectin-3-binding protein	1.2959	0.0247
Q06323	PSME1	Proteasome activator complex subunit 1	1.2914	0.0281
P04114	APOB	Apolipoprotein B-100	1.2869	0
Q96KP4	CNDP2	Cytosolic non-specific dipeptidase	1.2738	0.0007
P52566	GDIR2	Rho GDP-dissociation inhibitor 2	1.2698	0.0044
Q15019-2	SEPT2	Isoform 2 of Septin-2	1.2619	0.0476
Q05682-5	CALD1	Isoform 5 of Caldesmon	1.2608	0.0023
P0C0L5	CO4B	Complement C4-B	1.2605	0.0034
P35442	TSP2	Thrombospondin-2	1.2583	0.0222
Q14192	FHL2	Four and a half LIM domains protein 2	1.2568	0.0209
Q13557	KCC2D	Calcium/calmodulin-dependent protein kinase type II subunit delta	1.252	0.0235
Q01082-3	SPTB2	Isoform 2 of Spectrin beta chain, non-erythrocytic 1	1.2488	0.004
P28838	AMPL	Cytosol aminopeptidase	1.2447	0.0001
O43707	ACTN4	Alpha-actinin-4	1.243	0.0052
P21333-2	FLNA	Isoform 2 of Filamin-A	1.2379	0
P47756-2	CAPZB	Isoform 2 of F-actin-capping protein subunit beta	1.2295	0.0121
Q14195-2	DPYL3	Isoform LCRMP-4 of Dihydropyrimidinase-related protein 3	1.2278	0.0278
P18206	VINC	Vinculin	1.2243	0
Q9HC38-2	GLOD4	Isoform 2 of Glyoxalase domain-containing protein 4	1.2138	0.0162
Q16658	FSCN1	Fascin	1.2009	0.0103
Q07954	LRP1	Prolow-density lipoprotein receptor-related protein 1	1.1693	0.0065
Q9UFN0	NPS3A	Protein NipSnap homolog 3A	1.1644	0.0355
P16152	CBR1	Carbonyl reductase [NADPH] 1	1.1589	0.0378
P00367	DHE3	Glutamate dehydrogenase 1, mitochondrial	1.1537	0.0299
Q9UJ70-2	NAGK	Isoform 2 of N-acetyl-D-glucosamine kinase	1.1329	0.0403
Q9Y3Z3	SAMH1	Deoxynucleoside triphosphate triphosphohydrolase SAMHD1	1.1097	0.0423
Q9Y490	TLN1	Talin-1	-1.12145	0.005
Q00610	CLH1	Clathrin heavy chain 1	-1.13276	0.0304
Q9P2E9	RRBP1	Ribosome-binding protein 1	-1.1383	0.0076
P35606	COPB2	Coatomer subunit beta'	-1.14561	0.0417
O14818	PSA7	Proteasome subunit alpha type-7	-1.14653	0.0486
P11142	HSP7C	Heat shock cognate 71 kDa protein	-1.16144	0.0464
P53621	COPA	Coatomer subunit alpha	-1.16877	0.0289
P22392-2	NDKB	Isoform 3 of Nucleoside diphosphate kinase B	-1.17772	0.0255
Q14247	SRC8	Src substrate cortactin	-1.18175	0.0416
P41252	SYIC	Isoleucine--tRNA ligase, cytoplasmic	-1.20846	0.0039
Q14204	DYHC1	Cytoplasmic dynein 1 heavy chain 1	-1.20919	0
O43242	PSMD3	26S proteasome non-ATPase regulatory subunit 3	-1.21448	0.0063
P52272	HNRPM	Heterogeneous nuclear ribonucleoprotein M	-1.21907	0.0011
P04083	ANXA1	Annexin A1	-1.22011	0.0117
P02751-17	FINC	Isoform 17 of Fibronectin	-1.22279	0.0135
P55060	XPO2	Exportin-2	-1.22504	0.0134
O15511	ARPC5	Actin-related protein 2/3 complex subunit 5	-1.22775	0.0377
P26599	PTBP1	Polypyrimidine tract-binding protein 1	-1.23274	0.0249
P06576	ATPB	ATP synthase subunit beta, mitochondrial	-1.2335	0.0308
Q96AY3	FKB10	Peptidyl-prolyl cis-trans isomerase FKBP10	-1.23762	0.0129
Q86UX7	URP2	Fermitin family homolog 3	-1.23854	0.0025
P59998	ARPC4	Actin-related protein 2/3 complex subunit 4	-1.241	0.0326
P14868	SYDC	Aspartate--tRNA ligase, cytoplasmic	-1.25945	0.0033
Q9Y6W5	WASF2	Wiskott-Aldrich syndrome protein family member 2	-1.27779	0.0399
Q9Y4L1	HYOU1	Hypoxia up-regulated protein 1	-1.27812	0.0046
P60891	PRPS1	Ribose-phosphate pyrophosphokinase 1	-1.28222	0.049
Q04637	IF4G1	Eukaryotic translation initiation factor 4 gamma 1	-1.28353	0.0304
Q96I99-2	SUCB2	Isoform 2 of Succinyl-CoA ligase [GDP-forming] subunit beta, mitochondrial	-1.28783	0.0003
P55084	ECHB	Trifunctional enzyme subunit beta, mitochondrial	-1.29366	0.0043
P07355-2	ANXA2	Isoform 2 of Annexin A2	-1.2945	0.0207
P37837	TALDO	Transaldolase	-1.30005	0.003
P36776	LONM	Lon protease homolog, mitochondrial	-1.30599	0.0067
P78371	TCPB	T-complex protein 1 subunit beta	-1.33014	0.0025
P78417	GSTO1	Glutathione S-transferase omega-1	-1.33245	0.0228
P23284	PPIB	Peptidyl-prolyl cis-trans isomerase B	-1.33529	0.0071
P29401	TKT	Transketolase	-1.33601	0.0001
P40926	MDHM	Malate dehydrogenase, mitochondrial	-1.33851	0.0016
P49755	TMEDA	Transmembrane emp24 domain-containing protein 10	-1.3421	0.0492
P11021	GRP78	78 kDa glucose-regulated protein	-1.34354	0.0113
P55809	SCOT1	Succinyl-CoA:3-ketoacid coenzyme A transferase 1, mitochondrial	-1.34354	0.0015
P83731	RL24	60S ribosomal protein L24	-1.34644	0.0403
P67809	YBOX1	Nuclease-sensitive element-binding protein 1	-1.34735	0.0089
P09622	DLDH	Dihydrolipoyl dehydrogenase, mitochondrial	-1.35704	0.0073
P49411	EFTU	Elongation factor Tu, mitochondrial	-1.3598	0.011
P31949	S10AB	Protein S100-A11	-1.3795	0.0339
P05198	IF2A	Eukaryotic translation initiation factor 2 subunit 1	-1.38179	0.0206
O43396	TXNL1	Thioredoxin-like protein 1	-1.38351	0.0274
P78527	PRKDC	DNA-dependent protein kinase catalytic subunit	-1.3837	0
P38646	GRP75	Stress-70 protein, mitochondrial	-1.38793	0.0002
P04075	ALDOA	Fructose-bisphosphate aldolase A	-1.39043	0.0008
O94832	MYO1D	Unconventional myosin-Id	-1.3988	0.0114
P12109	CO6A1	Collagen alpha-1(VI) chain	-1.40135	0.0001
O75390	CISY	Citrate synthase, mitochondrial	-1.40449	0.0001
Q9UQ80	PA2G4	Proliferation-associated protein 2G4	-1.40865	0.0111
P10809	CH60	60 kDa heat shock protein, mitochondrial	-1.43184	0
P15170-3	ERF3A	Isoform 3 of Eukaryotic peptide chain release factor GTP-binding subunit ERF3A	-1.43658	0.0447
P62701	RS4X	40S ribosomal protein S4, X isoform	-1.43678	0.0048
P39019	RS19	40S ribosomal protein S19	-1.44823	0.0011
O75915	PRAF3	PRA1 family protein 3	-1.4652	0.0067
P05388	RLA0	60S acidic ribosomal protein P0	-1.46606	0.0097
P50990	TCPQ	T-complex protein 1 subunit theta	-1.47037	0
P02794	FRIH	Ferritin heavy chain	-1.47776	0.0402
P61604	CH10	10 kDa heat shock protein, mitochondrial	-1.47907	0.0042
Q13509	TBB3	Tubulin beta-3 chain	-1.48943	0.0403
P40227	TCPZ	T-complex protein 1 subunit zeta	-1.50015	0.0156
Q6NZI2	PTRF	Polymerase I and transcript release factor	-1.50966	0.0231
P62277	RS13	40S ribosomal protein S13	-1.51286	0.0032
P15144	AMPN	Aminopeptidase N	-1.523	0.0002
P04040	CATA	Catalase	-1.52625	0.0015
P15880	RS2	40S ribosomal protein S2	-1.52625	0.0159
P50991	TCPD	T-complex protein 1 subunit delta	-1.5321	0.0006
P63244	GBLP	Guanine nucleotide-binding protein subunit beta-2-like 1	-1.53233	0.0021
P40939	ECHA	Trifunctional enzyme subunit alpha, mitochondrial	-1.54583	0.0001
P62851	RS25	40S ribosomal protein S25	-1.55159	0.0332
P50454	SERPH	Serpin H1	-1.56006	0.0086
P08865	RSSA	40S ribosomal protein SA	-1.56519	0.009
P46777	RL5	60S ribosomal protein L5	-1.57307	0.0248
O14773	TPP1	Tripeptidyl-peptidase 1	-1.57903	0.0199
P22307	NLTP	Non-specific lipid-transfer protein	-1.58504	0.0085
Q96C19	EFHD2	EF-hand domain-containing protein D2	-1.59109	0.0138
P08133	ANXA6	Annexin A6	-1.61108	0.0002
P00491	PNPH	Purine nucleoside phosphorylase	-1.61681	0
Q99798	ACON	Aconitate hydratase, mitochondrial	-1.62206	0.0001
P07195	LDHB	L-lactate dehydrogenase B chain	-1.62311	0.0047
P61313	RL15	60S ribosomal protein L15	-1.63425	0.0033
P23396	RS3	40S ribosomal protein S3	-1.63479	0.0001
P17987	TCPA	T-complex protein 1 subunit alpha	-1.64096	0
P32119	PRDX2	Peroxiredoxin-2	-1.64177	0.0116
P62753	RS6	40S ribosomal protein S6	-1.65207	0.0033
P61254	RL26	60S ribosomal protein L26	-1.65317	0.036
P39023	RL3	60S ribosomal protein L3	-1.65673	0.0351
Q9BUF5	TBB6	Tubulin beta-6 chain	-1.66861	0.0242
P48735	IDHP	Isocitrate dehydrogenase [NADP], mitochondrial	-1.68634	0.0012
P48643	TCPE	T-complex protein 1 subunit epsilon	-1.71644	0
Q99832	TCPH	T-complex protein 1 subunit eta	-1.72473	0.0008
P36578	RL4	60S ribosomal protein L4	-1.74459	0
P55884	EIF3B	Eukaryotic translation initiation factor 3 subunit B	-1.74948	0.019
Q7L2H7	EIF3M	Eukaryotic translation initiation factor 3 subunit M	-1.75469	0.0178
P49368	TCPG	T-complex protein 1 subunit gamma	-1.76305	0
P26373	RL13	60S ribosomal protein L13	-1.77399	0.0013
P62269	RS18	40S ribosomal protein S18	-1.77715	0.0295
P62847	RS24	40S ribosomal protein S24	-1.79791	0.0319
P60228	EIF3E	Eukaryotic translation initiation factor 3 subunit E	-1.81028	0.0072
Q15293	RCN1	Reticulocalbin-1	-1.81818	0.001
P62829	RL23	60S ribosomal protein L23	-1.83083	0.0177
P35579	MYH9	Myosin-9	-1.85563	0
P53999	TCP4	Activated RNA polymerase II transcriptional coactivator p15	-1.85736	0.0037
P04080	CYTB	Cystatin-B	-1.86463	0.0044
O15260	SURF4	Surfeit locus protein 4	-1.88573	0.0163
P46779	RL28	60S ribosomal protein L28	-1.88929	0.0413
P62249	RS16	40S ribosomal protein S16	-1.89358	0.0278
P21283	VATC1	V-type proton ATPase subunit C 1	-1.94024	0.0007
P62081	RS7	40S ribosomal protein S7	-1.94099	0.0048
P60866	RS20	40S ribosomal protein S20	-1.99322	0.0216
P04179	SODM	Superoxide dismutase [Mn], mitochondrial	-1.9972	0.0024
P38606	VATA	V-type proton ATPase catalytic subunit A	-2.02634	0
P46782	RS5	40S ribosomal protein S5	-2.04374	0.0327
Q02878	RL6	60S ribosomal protein L6	-2.05465	0.0455
P36543	VATE1	V-type proton ATPase subunit E 1	-2.07857	0.0042
P18621	RL17	60S ribosomal protein L17	-2.10349	0.0039
Q9UI12	VATH	V-type proton ATPase subunit H	-2.14133	0.0001
P40429	RL13A	60S ribosomal protein L13a	-2.1561	0.0003
P00915	CAH1	Carbonic anhydrase 1	-2.23065	0.0001
P51572	BAP31	B-cell receptor-associated protein 31	-2.29938	0.0035
P21281	VATB2	V-type proton ATPase subunit B, brain isoform	-2.3596	0.0001
P99999	CYC	Cytochrome c	-2.38892	0.01
Q14764	MVP	Major vault protein	-2.52589	0.0066
P02042	HBD	Hemoglobin subunit delta	-2.574	0.003
P69892	HBG2	Hemoglobin subunit gamma-2	-2.61575	0.0119
P69905	HBA	Hemoglobin subunit alpha	-2.85878	0.0106
P13686	PPA5	Tartrate-resistant acid phosphatase type 5	-3.00752	0.0116
P68871	HBB	Hemoglobin subunit beta	-3.18878	0.0014
P14780	MMP9	Matrix metalloproteinase-9	-4.11692	0
P00918	CAH2	Carbonic anhydrase 2	-5.30504	0
P12277	KCRB	Creatine kinase B-type	-5.58036	0
a Accession numbers of proteins were derived from Swiss-Plot data base.
