# Supplementary material for: Protein Expression Profiling of Giant Cell Tumors of Bone Treated with Denosumab
Source: PLoS One. 2016 Feb 10;11(2):e0148401. doi: 10.1371/journal.pone.0148401 (PMC4749282; doi:10.1371/journal.pone.0148401)
Supplement: S2 Table — Comparative protein expression list of GCTB samples between pre-TX vs. post-Tx B. (XLSX) [file pone.0148401.s002.xlsx]

## Sheet: S2 Table 
a Accession no.	Symbol	Protein name	Fold difference	P value
P02768	ALBU	Serum albumin	4.2934	0
P51884	LUM	Lumican	3.5633	0
B9A064	IGLL5	Immunoglobulin lambda-like polypeptide 5	2.8945	0.0112
P0CG05	LAC2	Ig lambda-2 chain C regions	2.7498	0.0087
P02787	TRFE	Serotransferrin	2.6301	0
P51888	PRELP	Prolargin	2.6204	0.0194
P01834	IGKC	Ig kappa chain C region	2.58	0.0007
P01857	IGHG1	Ig gamma-1 chain C region	2.5023	0.0108
Q15847	ADIRF	Adipogenesis regulatory factor	2.1297	0.028
P02647	APOA1	Apolipoprotein A-I	2.1188	0
P14207	FOLR2	Folate receptor beta	2.0928	0.0017
P08670	VIME	Vimentin	2.0732	0
P02765	FETUA	Alpha-2-HS-glycoprotein	2.012	0.0037
P02790	HEMO	Hemopexin	1.9937	0
Q99439	CNN2	Calponin-2	1.9914	0.0003
P01009	A1AT	Alpha-1-antitrypsin	1.9834	0
P07585	PGS2	Decorin	1.9153	0.0003
Q99983	OMD	Osteomodulin	1.9061	0.0083
P07996	TSP1	Thrombospondin-1	1.8921	0
P00488	F13A	Coagulation factor XIII A chain	1.8763	0
P29966	MARCS	Myristoylated alanine-rich C-kinase substrate	1.8655	0.0182
P01860	IGHG3	Ig gamma-3 chain C region	1.793	0.0199
P35442	TSP2	Thrombospondin-2	1.7764	0.0001
P51178	PLCD1	1-phosphatidylinositol 4,5-bisphosphate phosphodiesterase delta-1	1.7483	0.0304
P01876	IGHA1	Ig alpha-1 chain C region	1.7431	0.027
P09493-3	TPM1	Isoform 3 of Tropomyosin alpha-1 chain	1.7399	0.001
P06727	APOA4	Apolipoprotein A-IV	1.7386	0
Q15582	BGH3	Transforming growth factor-beta-induced protein ig-h3	1.732	0.0021
P60981	DEST	Destrin	1.73	0
P02774-3	VTDB	Isoform 3 of Vitamin D-binding protein	1.7259	0.0003
O75369-2	FLNB	Isoform 2 of Filamin-B	1.6958	0
P80748	LV302	Ig lambda chain V-III region LOI	1.6865	0.0239
P48163	MAOX	NADP-dependent malic enzyme	1.6814	0.0168
P01023	A2MG	Alpha-2-macroglobulin	1.6446	0
P52943	CRIP2	Cysteine-rich protein 2	1.6367	0.0114
Q9UBG0	MRC2	C-type mannose receptor 2	1.6217	0.0003
Q15417	CNN3	Calponin-3	1.6071	0.0213
Q99715	COCA1	Collagen alpha-1(XII) chain	1.5906	0
P01011	AACT	Alpha-1-antichymotrypsin	1.5709	0
P02652	APOA2	Apolipoprotein A-II	1.5664	0.0016
P00450	CERU	Ceruloplasmin	1.5565	0
P08571	CD14	Monocyte differentiation antigen CD14	1.5232	0.0177
P22897	MRC1	Macrophage mannose receptor 1	1.5192	0.0061
Q09666	AHNK	Neuroblast differentiation-associated protein AHNAK	1.5183	0
Q9BXN1	ASPN	Asporin	1.5133	0.0115
P02545	LMNA	Prelamin-A/C	1.5034	0
P08107	HSP71	Heat shock 70 kDa protein 1A/1B	1.4998	0
Q96CX2	KCD12	BTB/POZ domain-containing protein KCTD12	1.4954	0.0037
P01871	IGHM	Ig mu chain C region	1.484	0.0029
Q9NZU5	LMCD1	LIM and cysteine-rich domains protein 1	1.4621	0.0001
P02750	A2GL	Leucine-rich alpha-2-glycoprotein	1.4581	0.045
P30086	PEBP1	Phosphatidylethanolamine-binding protein 1	1.4462	0.0003
P31146	COR1A	Coronin-1A	1.4393	0.0049
Q709C8-4	VP13C	Isoform 4 of Vacuolar protein sorting-associated protein 13C	1.4387	0.0184
Q14019	COTL1	Coactosin-like protein	1.4271	0.0021
Q8WX93	PALLD	Palladin	1.4262	0.0086
P21291	CSRP1	Cysteine and glycine-rich protein 1	1.425	0.0025
P01042-2	KNG1	Isoform LMW of Kininogen-1	1.4183	0.0203
P13797	PLST	Plastin-3	1.4081	0
Q14192	FHL2	Four and a half LIM domains protein 2	1.403	0.0005
Q99719	SEPT5	Septin-5	1.3873	0.0211
O00499	BIN1	Myc box-dependent-interacting protein 1	1.386	0.0234
P42566	EPS15	Epidermal growth factor receptor substrate 15	1.3737	0.016
P09493-5	TPM1	Isoform 5 of Tropomyosin alpha-1 chain	1.3723	0.0407
P39687	AN32A	Acidic leucine-rich nuclear phosphoprotein 32 family member A	1.367	0.042
P08473	NEP	Neprilysin	1.3646	0.0384
P05155	IC1	Plasma protease C1 inhibitor	1.3632	0.0089
P02675	FIBB	Fibrinogen beta chain	1.3559	0
Q15121	PEA15	Astrocytic phosphoprotein PEA-15	1.3513	0.0297
P09874	PARP1	Poly [ADP-ribose] polymerase 1	1.3495	0.0212
P08603	CFAH	Complement factor H	1.345	0.0001
P30740	ILEU	Leukocyte elastase inhibitor	1.335	0.0002
P61163	ACTZ	Alpha-centractin	1.323	0.035
O43707	ACTN4	Alpha-actinin-4	1.3206	0.0003
P62330	ARF6	ADP-ribosylation factor 6	1.3195	0.0343
P02679	FIBG	Fibrinogen gamma chain	1.3113	0
Q08257	QOR	Quinone oxidoreductase	1.3061	0.006
P49189	AL9A1	4-trimethylaminobutyraldehyde dehydrogenase	1.3015	0.016
P21333-2	FLNA	Isoform 2 of Filamin-A	1.3014	0
Q16181	SEPT7	Septin-7	1.3013	0.0017
Q16836-2	HCDH	Isoform 2 of Hydroxyacyl-coenzyme A dehydrogenase, mitochondrial	1.2982	0.0419
Q13557	KCC2D	Calcium/calmodulin-dependent protein kinase type II subunit delta	1.2973	0.0047
Q15019-2	SEPT2	Isoform 2 of Septin-2	1.296	0.0057
P52566	GDIR2	Rho GDP-dissociation inhibitor 2	1.2949	0.0003
P00734	THRB	Prothrombin	1.2946	0.0418
Q96KP4	CNDP2	Cytosolic non-specific dipeptidase	1.2906	0.0001
P02671	FIBA	Fibrinogen alpha chain	1.2895	0.0016
O14974	MYPT1	Protein phosphatase 1 regulatory subunit 12A	1.2894	0.0422
P98082	DAB2	Disabled homolog 2	1.2881	0.0392
P37802	TAGL2	Transgelin-2	1.2844	0.01
P00568	KAD1	Adenylate kinase isoenzyme 1	1.282	0.0039
P04196	HRG	Histidine-rich glycoprotein	1.2796	0.0031
P22626	ROA2	Heterogeneous nuclear ribonucleoproteins A2/B1	1.2765	0.0351
Q86VB7-2	C163A	Isoform 2 of Scavenger receptor cysteine-rich type 1 protein M130	1.2752	0.001
P60953	CDC42	Cell division control protein 42 homolog	1.2749	0.0191
P16930	FAAA	Fumarylacetoacetase	1.2718	0.0095
Q9NVA2-2	SEP11	Isoform 2 of Septin-11	1.2692	0.0252
P08758	ANXA5	Annexin A5	1.2637	0.0002
P08123	CO1A2	Collagen alpha-2(I) chain	1.2591	0.037
P20591	MX1	Interferon-induced GTP-binding protein Mx1	1.2578	0.001
P00441	SODC	Superoxide dismutase [Cu-Zn]	1.2543	0.0313
P06737	PYGL	Glycogen phosphorylase, liver form	1.2501	0.016
Q9HC38-2	GLOD4	Isoform 2 of Glyoxalase domain-containing protein 4	1.2482	0.0088
Q15063	POSTN	Periostin	1.2469	0.0356
P15311	EZRI	Ezrin	1.245	0.0376
P42224	STAT1	Signal transducer and activator of transcription 1-alpha/beta	1.2411	0.0341
Q14195-2	DPYL3	Isoform LCRMP-4 of Dihydropyrimidinase-related protein 3	1.2376	0.0031
P08575	PTPRC	Receptor-type tyrosine-protein phosphatase C	1.235	0.0191
P31937	3HIDH	3-hydroxyisobutyrate dehydrogenase, mitochondrial	1.2348	0.0386
P00751	CFAB	Complement factor B	1.2315	0.0265
O75874	IDHC	Isocitrate dehydrogenase [NADP] cytoplasmic	1.2298	0.0287
Q15149-7	PLEC	Isoform 7 of Plectin	1.2276	0.007
Q9UHG3	PCYOX	Prenylcysteine oxidase 1	1.2268	0.0419
P22570-3	ADRO	Isoform 3 of NADPH:adrenodoxin oxidoreductase, mitochondrial	1.2265	0.0178
P05455	LA	Lupus La protein	1.2154	0.0394
Q9NUV9	GIMA4	GTPase IMAP family member 4	1.2146	0.049
P18206	VINC	Vinculin	1.211	0
Q16658	FSCN1	Fascin	1.2063	0.0011
P00367	DHE3	Glutamate dehydrogenase 1, mitochondrial	1.2053	0.0207
Q9UJ70-2	NAGK	Isoform 2 of N-acetyl-D-glucosamine kinase	1.2039	0.0065
P50502	F10A1	Hsc70-interacting protein	1.1981	0.0234
P04114	APOB	Apolipoprotein B-100	1.1902	0.0096
P09429	HMGB1	High mobility group protein B1	1.1899	0.0189
Q9NZM1	MYOF	Myoferlin	1.1871	0.005
P11766	ADHX	Alcohol dehydrogenase class-3	1.1802	0.011
Q01082-3	SPTB2	Isoform 2 of Spectrin beta chain, non-erythrocytic 1	1.1759	0.0137
P14550	AK1A1	Alcohol dehydrogenase [NADP(+)]	1.1759	0.0312
Q07954	LRP1	Prolow-density lipoprotein receptor-related protein 1	1.1751	0.006
P07108-5	ACBP	Isoform 5 of Acyl-CoA-binding protein	1.1742	0.0479
Q07960	RHG01	Rho GTPase-activating protein 1	1.171	0.0037
Q14624	ITIH4	Inter-alpha-trypsin inhibitor heavy chain H4	1.169	0.0249
P28838	AMPL	Cytosol aminopeptidase	1.166	0.0001
O95302	FKBP9	Peptidyl-prolyl cis-trans isomerase FKBP9	1.1545	0.0343
Q9UFN0	NPS3A	Protein NipSnap homolog 3A	1.1531	0.045
Q00839	HNRPU	Heterogeneous nuclear ribonucleoprotein U	1.152	0.0492
P04083	ANXA1	Annexin A1	1.1341	0.016
P01024	CO3	Complement C3	1.1291	0
P62258	1433E	14-3-3 protein epsilon	1.1251	0.017
P12814	ACTN1	Alpha-actinin-1	1.1185	0.0489
P27816-6	MAP4	Isoform 6 of Microtubule-associated protein 4	1.1126	0.0292
P14625	ENPL	Endoplasmin	-1.07735	0.0344
Q14204	DYHC1	Cytoplasmic dynein 1 heavy chain 1	-1.09769	0.0053
Q9Y490	TLN1	Talin-1	-1.09938	0.0041
Q96I99-2	SUCB2	Isoform 2 of Succinyl-CoA ligase [GDP-forming] subunit beta, mitochondrial	-1.1121	0.0442
P49411	EFTU	Elongation factor Tu, mitochondrial	-1.11235	0.0385
Q02218	ODO1	2-oxoglutarate dehydrogenase, mitochondrial	-1.12969	0.021
Q96AY3	FKB10	Peptidyl-prolyl cis-trans isomerase FKBP10	-1.13869	0.0015
P26641	EF1G	Elongation factor 1-gamma	-1.14155	0.0172
P11142	HSP7C	Heat shock cognate 71 kDa protein	-1.15101	0.0005
P07814	SYEP	Bifunctional glutamate/proline--tRNA ligase	-1.15194	0.0372
P13639	EF2	Elongation factor 2	-1.15634	0.0009
P27797	CALR	Calreticulin	-1.16877	0.016
P24821	TENA	Tenascin	-1.17028	0.0464
P13796	PLSL	Plastin-2	-1.17454	0.0002
Q92616	GCN1L	Translational activator GCN1	-1.1854	0.0433
P38646	GRP75	Stress-70 protein, mitochondrial	-1.19933	0.0148
Q9Y6N5	SQRD	Sulfide:quinone oxidoreductase, mitochondrial	-1.20091	0.0144
O15031	PLXB2	Plexin-B2	-1.20409	0.0477
P06733	ENOA	Alpha-enolase	-1.20453	0
Q15046-2	SYK	Isoform Mitochondrial of Lysine--tRNA ligase	-1.21139	0.0399
P47897	SYQ	Glutamine--tRNA ligase	-1.21595	0.0387
P14868	SYDC	Aspartate--tRNA ligase, cytoplasmic	-1.21788	0.0001
Q86UX7	URP2	Fermitin family homolog 3	-1.21803	0.0185
O43242	PSMD3	26S proteasome non-ATPase regulatory subunit 3	-1.22175	0.0072
P78417	GSTO1	Glutathione S-transferase omega-1	-1.22205	0.0212
P00505	AATM	Aspartate aminotransferase, mitochondrial	-1.22459	0.0049
Q04637	IF4G1	Eukaryotic translation initiation factor 4 gamma 1	-1.22911	0.0227
P52209	6PGD	6-phosphogluconate dehydrogenase, decarboxylating	-1.23244	0.0108
P78527	PRKDC	DNA-dependent protein kinase catalytic subunit	-1.23305	0.0033
P37837	TALDO	Transaldolase	-1.23426	0.0461
P07954	FUMH	Fumarate hydratase, mitochondrial	-1.23579	0.0438
Q13057	COASY	Bifunctional coenzyme A synthase	-1.23579	0.0308
P22392-2	NDKB	Isoform 3 of Nucleoside diphosphate kinase B	-1.23808	0.0082
P19338	NUCL	Nucleolin	-1.24332	0.0045
P52272	HNRPM	Heterogeneous nuclear ribonucleoprotein M	-1.25156	0
P41252	SYIC	Isoleucine--tRNA ligase, cytoplasmic	-1.2536	0.0002
P23284	PPIB	Peptidyl-prolyl cis-trans isomerase B	-1.25502	0.0002
P17931	LEG3	Galectin-3	-1.26008	0.0098
P40926	MDHM	Malate dehydrogenase, mitochondrial	-1.26759	0.0001
P55809	SCOT1	Succinyl-CoA:3-ketoacid coenzyme A transferase 1, mitochondrial	-1.27129	0.0291
P09622	DLDH	Dihydrolipoyl dehydrogenase, mitochondrial	-1.276	0.0228
Q9Y4L1	HYOU1	Hypoxia up-regulated protein 1	-1.28139	0.0034
Q92598	HS105	Heat shock protein 105 kDa	-1.28849	0.0081
P04406	G3P	Glyceraldehyde-3-phosphate dehydrogenase	-1.30378	0
P60660-2	MYL6	Isoform Smooth muscle of Myosin light polypeptide 6	-1.30378	0.0019
P31689	DNJA1	DnaJ homolog subfamily A member 1	-1.30582	0.0101
O75390	CISY	Citrate synthase, mitochondrial	-1.31268	0.0006
P29401	TKT	Transketolase	-1.31303	0.0023
P10809	CH60	60 kDa heat shock protein, mitochondrial	-1.31614	0.0005
P55084	ECHB	Trifunctional enzyme subunit beta, mitochondrial	-1.31752	0.0261
O00469	PLOD2	Procollagen-lysine,2-oxoglutarate 5-dioxygenase 2	-1.31996	0.0205
P60228	EIF3E	Eukaryotic translation initiation factor 3 subunit E	-1.32188	0.0121
Q14152	EIF3A	Eukaryotic translation initiation factor 3 subunit A	-1.32873	0.0355
P49755	TMEDA	Transmembrane emp24 domain-containing protein 10	-1.32926	0.0346
P37108	SRP14	Signal recognition particle 14 kDa protein	-1.32996	0.0311
P63244	GBLP	Guanine nucleotide-binding protein subunit beta-2-like 1	-1.33014	0.0121
P18124	RL7	60S ribosomal protein L7	-1.33191	0.0291
P39019	RS19	40S ribosomal protein S19	-1.33726	0.0346
P55884	EIF3B	Eukaryotic translation initiation factor 3 subunit B	-1.3403	0.0122
P61604	CH10	10 kDa heat shock protein, mitochondrial	-1.34228	0.0011
P04075	ALDOA	Fructose-bisphosphate aldolase A	-1.35044	0
Q53GQ0	DHB12	Estradiol 17-beta-dehydrogenase 12	-1.35777	0.0099
Q00610	CLH1	Clathrin heavy chain 1	-1.35814	0
P15144	AMPN	Aminopeptidase N	-1.36724	0.0033
P11021	GRP78	78 kDa glucose-regulated protein	-1.3693	0
Q9UHB9	SRP68	Signal recognition particle subunit SRP68	-1.37231	0.0344
P07195	LDHB	L-lactate dehydrogenase B chain	-1.37306	0.0009
P05388	RLA0	60S acidic ribosomal protein P0	-1.37988	0.0072
Q9UQ80	PA2G4	Proliferation-associated protein 2G4	-1.39665	0.0046
P48735	IDHP	Isocitrate dehydrogenase [NADP], mitochondrial	-1.39684	0.0057
P12109	CO6A1	Collagen alpha-1(VI) chain	-1.41223	0.0001
P62701	RS4X	40S ribosomal protein S4, X isoform	-1.41945	0.0015
Q99613	EIF3C	Eukaryotic translation initiation factor 3 subunit C	-1.42187	0.0128
P62241	RS8	40S ribosomal protein S8	-1.42288	0.021
P46063	RECQ1	ATP-dependent DNA helicase Q1	-1.42735	0.0109
P46781	RS9	40S ribosomal protein S9	-1.4339	0.0219
P50990	TCPQ	T-complex protein 1 subunit theta	-1.43472	0
P61247	RS3A	40S ribosomal protein S3a	-1.45412	0.0012
P62277	RS13	40S ribosomal protein S13	-1.45582	0.0117
O75915	PRAF3	PRA1 family protein 3	-1.46413	0.0065
P08133	ANXA6	Annexin A6	-1.46606	0
P61254	RL26	60S ribosomal protein L26	-1.4828	0.0298
P39023	RL3	60S ribosomal protein L3	-1.48699	0.0033
P62753	RS6	40S ribosomal protein S6	-1.48787	0.0089
P22307	NLTP	Non-specific lipid-transfer protein	-1.50557	0.0179
P62829	RL23	60S ribosomal protein L23	-1.5108	0.0364
Q15293	RCN1	Reticulocalbin-1	-1.51217	0.0035
P62269	RS18	40S ribosomal protein S18	-1.51653	0.0182
P17987	TCPA	T-complex protein 1 subunit alpha	-1.51791	0.0001
P23396	RS3	40S ribosomal protein S3	-1.52648	0.0054
P62081	RS7	40S ribosomal protein S7	-1.52695	0.0015
P36578	RL4	60S ribosomal protein L4	-1.53492	0.0001
P78371	TCPB	T-complex protein 1 subunit beta	-1.5387	0
P50991	TCPD	T-complex protein 1 subunit delta	-1.54154	0.0002
P46783	RS10	40S ribosomal protein S10	-1.54823	0.0222
P60842	IF4A1	Eukaryotic initiation factor 4A-I	-1.54943	0.0004
Q99798	ACON	Aconitate hydratase, mitochondrial	-1.55183	0
O14773	TPP1	Tripeptidyl-peptidase 1	-1.55788	0.0021
Q9BUF5	TBB6	Tubulin beta-6 chain	-1.55958	0.0338
P08865	RSSA	40S ribosomal protein SA	-1.57853	0.0052
Q99832	TCPH	T-complex protein 1 subunit eta	-1.58078	0.0027
P49257	LMAN1	Protein ERGIC-53	-1.58253	0.0067
P40939	ECHA	Trifunctional enzyme subunit alpha, mitochondrial	-1.59109	0.0002
P50454	SERPH	Serpin H1	-1.59261	0
Q7L2H7	EIF3M	Eukaryotic translation initiation factor 3 subunit M	-1.60179	0.0193
P62424	RL7A	60S ribosomal protein L7a	-1.60849	0.0115
P00491	PNPH	Purine nucleoside phosphorylase	-1.61708	0
P40227	TCPZ	T-complex protein 1 subunit zeta	-1.63961	0.0004
P50914	RL14	60S ribosomal protein L14	-1.66058	0.0159
P04040	CATA	Catalase	-1.66861	0
P18621	RL17	60S ribosomal protein L17	-1.67308	0.0146
P46777	RL5	60S ribosomal protein L5	-1.68124	0.0012
P48643	TCPE	T-complex protein 1 subunit epsilon	-1.69262	0
P26373	RL13	60S ribosomal protein L13	-1.69492	0.0001
P61313	RL15	60S ribosomal protein L15	-1.7059	0.0279
P49368	TCPG	T-complex protein 1 subunit gamma	-1.7138	0
P62249	RS16	40S ribosomal protein S16	-1.71556	0.027
P40429	RL13A	60S ribosomal protein L13a	-1.7304	0.0009
Q15363	TMED2	Transmembrane emp24 domain-containing protein 2	-1.74125	0.0216
P35579	MYH9	Myosin-9	-1.7584	0
P38606	VATA	V-type proton ATPase catalytic subunit A	-1.80636	0.0001
P04080	CYTB	Cystatin-B	-1.83184	0.0002
P62906	RL10A	60S ribosomal protein L10a	-1.89394	0.0191
P36543	VATE1	V-type proton ATPase subunit E 1	-1.92308	0.0002
P21283	VATC1	V-type proton ATPase subunit C 1	-1.93986	0
Q9UI12	VATH	V-type proton ATPase subunit H	-1.94363	0.0001
P51572	BAP31	B-cell receptor-associated protein 31	-2.01288	0.0012
P60866	RS20	40S ribosomal protein S20	-2.01654	0.0177
P02794	FRIH	Ferritin heavy chain	-2.06868	0.0121
P99999	CYC	Cytochrome c	-2.19154	0.0008
P21281	VATB2	V-type proton ATPase subunit B, brain isoform	-2.23164	0
P32119	PRDX2	Peroxiredoxin-2	-2.3218	0.001
P13686	PPA5	Tartrate-resistant acid phosphatase type 5	-2.86041	0.0065
P14780	MMP9	Matrix metalloproteinase-9	-3.56252	0
P00915	CAH1	Carbonic anhydrase 1	-3.74672	0
P69892	HBG2	Hemoglobin subunit gamma-2	-4.11184	0.0125
P02042	HBD	Hemoglobin subunit delta	-4.5045	0
P12277	KCRB	Creatine kinase B-type	-5.36481	0
P00918	CAH2	Carbonic anhydrase 2	-5.44662	0
P68871	HBB	Hemoglobin subunit beta	-7.54717	0
P69905	HBA	Hemoglobin subunit alpha	-8.56898	0
a Accession numbers of proteins were derived from Swiss-Plot data base.
