# Supplementary material for: Protein Expression Profiling of Giant Cell Tumors of Bone Treated with Denosumab
Source: PLoS One. 2016 Feb 10;11(2):e0148401. doi: 10.1371/journal.pone.0148401 (PMC4749282; doi:10.1371/journal.pone.0148401)
Supplement: S3 Table — Comparative protein expression list of GCTB samples between pre-TX vs. post-Tx C. (XLSX) [file pone.0148401.s003.xlsx]

## Sheet: S3 Table
a Accession no.	Symbol	Protein name	Fold difference	P value
P02768	ALBU	Serum albumin	4.3499	0
P51884	LUM	Lumican	3.7339	0
P02787	TRFE	Serotransferrin	2.7504	0
P01859	IGHG2	Ig gamma-2 chain C region	2.6685	0.0014
Q15847	ADIRF	Adipogenesis regulatory factor	2.6616	0.0182
P01834	IGKC	Ig kappa chain C region	2.6402	0.0005
B9A064	IGLL5	Immunoglobulin lambda-like polypeptide 5	2.6356	0.0085
P06454	PTMA	Prothymosin alpha	2.5614	0.0009
P0CG05	LAC2	Ig lambda-2 chain C regions	2.4868	0.0107
P01857	IGHG1	Ig gamma-1 chain C region	2.4811	0.0028
P06314	KV404	Ig kappa chain V-IV region B17	2.4802	0.0228
P60981	DEST	Destrin	2.454	0
P52943	CRIP2	Cysteine-rich protein 2	2.3856	0.0005
P08670	VIME	Vimentin	2.2289	0
P02765	FETUA	Alpha-2-HS-glycoprotein	2.2147	0.0022
Q9H1E3	NUCKS	Nuclear ubiquitous casein and cyclin-dependent kinase substrate 1	2.1456	0.0029
P01009	A1AT	Alpha-1-antitrypsin	2.1408	0
Q99439	CNN2	Calponin-2	2.1109	0.0004
P30086	PEBP1	Phosphatidylethanolamine-binding protein 1	2.051	0
P51178	PLCD1	1-phosphatidylinositol 4,5-bisphosphate phosphodiesterase delta-1	1.9905	0.0179
P02647	APOA1	Apolipoprotein A-I	1.9848	0
Q99983	OMD	Osteomodulin	1.9198	0.0073
Q15582	BGH3	Transforming growth factor-beta-induced protein ig-h3	1.8946	0.0022
P02790	HEMO	Hemopexin	1.8833	0
P02774-3	VTDB	Isoform 3 of Vitamin D-binding protein	1.8314	0
P28161	GSTM2	Glutathione S-transferase Mu 2	1.8259	0.0326
P07996	TSP1	Thrombospondin-1	1.8073	0
P29966	MARCS	Myristoylated alanine-rich C-kinase substrate	1.7655	0.0073
P09429	HMGB1	High mobility group protein B1	1.7593	0
P02766	TTHY	Transthyretin	1.7359	0.0229
P08107	HSP71	Heat shock 70 kDa protein 1A/1B	1.7276	0
P35237	SPB6	Serpin B6	1.7133	0.0007
P01876	IGHA1	Ig alpha-1 chain C region	1.6717	0.047
P01011	AACT	Alpha-1-antichymotrypsin	1.6687	0.0003
Q9NZU5	LMCD1	LIM and cysteine-rich domains protein 1	1.6508	0.0004
P06727	APOA4	Apolipoprotein A-IV	1.6476	0
O75369-2	FLNB	Isoform 2 of Filamin-B	1.6372	0
P55263	ADK	Adenosine kinase	1.6278	0.0011
P21291	CSRP1	Cysteine and glycine-rich protein 1	1.6169	0.0011
P01860	IGHG3	Ig gamma-3 chain C region	1.6137	0.0212
P07585	PGS2	Decorin	1.6098	0.0001
Q09666	AHNK	Neuroblast differentiation-associated protein AHNAK	1.6085	0
Q9UBG0	MRC2	C-type mannose receptor 2	1.5982	0.0001
P00488	F13A	Coagulation factor XIII A chain	1.5903	0
P30740	ILEU	Leukocyte elastase inhibitor	1.5864	0.0001
P13797	PLST	Plastin-3	1.5824	0
P01042-2	KNG1	Isoform LMW of Kininogen-1	1.5736	0
P07108-5	ACBP	Isoform 5 of Acyl-CoA-binding protein	1.572	0.0097
P00441	SODC	Superoxide dismutase [Cu-Zn]	1.556	0.0028
P14207	FOLR2	Folate receptor beta	1.5481	0.0236
P02652	APOA2	Apolipoprotein A-II	1.5465	0.0029
Q14019	COTL1	Coactosin-like protein	1.5464	0
Q96CX2	KCD12	BTB/POZ domain-containing protein KCTD12	1.5401	0.002
O43598	DNPH1	2'-deoxynucleoside 5'-phosphate N-hydrolase 1	1.54	0.0192
P10599	THIO	Thioredoxin	1.5253	0.0227
P02763	A1AG1	Alpha-1-acid glycoprotein 1	1.5242	0.0168
P09211	GSTP1	Glutathione S-transferase P	1.5229	0.0009
P00568	KAD1	Adenylate kinase isoenzyme 1	1.5096	0.0001
P20591	MX1	Interferon-induced GTP-binding protein Mx1	1.503	0.0024
Q15417	CNN3	Calponin-3	1.501	0.0029
P30044	PRDX5	Peroxiredoxin-5, mitochondrial	1.4941	0.0006
P16930	FAAA	Fumarylacetoacetase	1.4911	0.0061
P31146	COR1A	Coronin-1A	1.4861	0.0006
Q04760	LGUL	Lactoylglutathione lyase	1.485	0.0053
Q99719	SEPT5	Septin-5	1.4806	0.0043
P04792	HSPB1	Heat shock protein beta-1	1.4796	0.0103
P09493-3	TPM1	Isoform 3 of Tropomyosin alpha-1 chain	1.4753	0.0256
P00450	CERU	Ceruloplasmin	1.4714	0
P02511	CRYAB	Alpha-crystallin B chain	1.468	0.0116
Q99497	PARK7	Protein DJ-1	1.4609	0.0004
P35442	TSP2	Thrombospondin-2	1.4524	0.0018
P39687	AN32A	Acidic leucine-rich nuclear phosphoprotein 32 family member A	1.4518	0.0032
Q14847	LASP1	LIM and SH3 domain protein 1	1.4389	0.0035
P11766	ADHX	Alcohol dehydrogenase class-3	1.433	0.0018
P42224	STAT1	Signal transducer and activator of transcription 1-alpha/beta	1.4222	0.0046
P63000	RAC1	Ras-related C3 botulinum toxin substrate 1	1.4192	0.0249
P37802	TAGL2	Transgelin-2	1.4176	0.0189
Q8WX93	PALLD	Palladin	1.4164	0.0135
Q96KP4	CNDP2	Cytosolic non-specific dipeptidase	1.4097	0
O00499	BIN1	Myc box-dependent-interacting protein 1	1.4051	0.0022
P06703	S10A6	Protein S100-A6	1.4045	0.0263
Q14192	FHL2	Four and a half LIM domains protein 2	1.3907	0.0018
Q13642-5	FHL1	Isoform 5 of Four and a half LIM domains protein 1	1.3832	0.0077
P50502	F10A1	Hsc70-interacting protein	1.3828	0.001
P58546	MTPN	Myotrophin	1.3818	0.0116
Q16181	SEPT7	Septin-7	1.3699	0.0022
P30041	PRDX6	Peroxiredoxin-6	1.3629	0.0063
O43707	ACTN4	Alpha-actinin-4	1.3594	0
P02545	LMNA	Prelamin-A/C	1.3591	0.0005
P01023	A2MG	Alpha-2-macroglobulin	1.3553	0
Q9HC38-2	GLOD4	Isoform 2 of Glyoxalase domain-containing protein 4	1.3493	0.0032
P48637	GSHB	Glutathione synthetase	1.3446	0.0386
Q15121	PEA15	Astrocytic phosphoprotein PEA-15	1.3408	0.0134
P15121	ALDR	Aldose reductase	1.3326	0.0049
Q96HC4	PDLI5	PDZ and LIM domain protein 5	1.329	0.0372
Q9NVA2-2	SEP11	Isoform 2 of Septin-11	1.3282	0.0091
O00299	CLIC1	Chloride intracellular channel protein 1	1.3271	0.0002
O95336	6PGL	6-phosphogluconolactonase	1.3258	0.0076
P98082	DAB2	Disabled homolog 2	1.3247	0.0169
P06753-2	TPM3	Isoform 2 of Tropomyosin alpha-3 chain	1.3213	0.0123
P05155	IC1	Plasma protease C1 inhibitor	1.3213	0.0231
Q99715	COCA1	Collagen alpha-1(XII) chain	1.3201	0.0048
P04196	HRG	Histidine-rich glycoprotein	1.3201	0.0325
Q16658	FSCN1	Fascin	1.3197	0.0001
P52566	GDIR2	Rho GDP-dissociation inhibitor 2	1.3168	0.0002
P62258	1433E	14-3-3 protein epsilon	1.313	0.0004
P31150	GDIA	Rab GDP dissociation inhibitor alpha	1.3109	0.0293
Q15019-2	SEPT2	Isoform 2 of Septin-2	1.3105	0.0034
P16152	CBR1	Carbonyl reductase [NADPH] 1	1.3069	0.0026
Q15631	TSN	Translin	1.3068	0.0115
Q16836-2	HCDH	Isoform 2 of Hydroxyacyl-coenzyme A dehydrogenase, mitochondrial	1.3055	0.0481
Q08257	QOR	Quinone oxidoreductase	1.3054	0.0158
Q15181	IPYR	Inorganic pyrophosphatase	1.303	0.0258
P05455	LA	Lupus La protein	1.3005	0.0012
P08603	CFAH	Complement factor H	1.2972	0.0001
P62937	PPIA	Peptidyl-prolyl cis-trans isomerase A	1.2892	0.0206
P49189	AL9A1	4-trimethylaminobutyraldehyde dehydrogenase	1.2862	0.0268
P52565	GDIR1	Rho GDP-dissociation inhibitor 1	1.2851	0.002
P00367	DHE3	Glutamate dehydrogenase 1, mitochondrial	1.2843	0.0016
Q86VB7-2	C163A	Isoform 2 of Scavenger receptor cysteine-rich type 1 protein M130	1.2839	0.004
P00734	THRB	Prothrombin	1.2839	0.0454
P21333-2	FLNA	Isoform 2 of Filamin-A	1.2803	0
Q14195-2	DPYL3	Isoform LCRMP-4 of Dihydropyrimidinase-related protein 3	1.2771	0.0063
Q04917	1433F	14-3-3 protein eta	1.2756	0.0138
Q7L5N1	CSN6	COP9 signalosome complex subunit 6	1.2735	0.0224
P63104	1433Z	14-3-3 protein zeta/delta	1.2542	0.0042
Q6UVK1	CSPG4	Chondroitin sulfate proteoglycan 4	1.2537	0.0414
P62987	RL40	Ubiquitin-60S ribosomal protein L40	1.2501	0.0208
P60953	CDC42	Cell division control protein 42 homolog	1.25	0.0206
P15311	EZRI	Ezrin	1.2499	0.006
P14550	AK1A1	Alcohol dehydrogenase [NADP(+)]	1.2404	0.0031
O15031	PLXB2	Plexin-B2	1.2377	0.0303
Q15149-7	PLEC	Isoform 7 of Plectin	1.2347	0.0047
Q96AC1	FERM2	Fermitin family homolog 2	1.231	0.0394
Q8NCW5	NNRE	NAD(P)H-hydrate epimerase	1.214	0.0367
P18206	VINC	Vinculin	1.2068	0
P27816-6	MAP4	Isoform 6 of Microtubule-associated protein 4	1.2044	0.0002
P36871	PGM1	Phosphoglucomutase-1	1.1972	0.0135
O60547	GMDS	GDP-mannose 4,6 dehydratase	1.1963	0.0485
P13489	RINI	Ribonuclease inhibitor	1.1929	0.0343
Q9UJ70-2	NAGK	Isoform 2 of N-acetyl-D-glucosamine kinase	1.1881	0.0208
P49419	AL7A1	Alpha-aminoadipic semialdehyde dehydrogenase	1.1837	0.0464
Q9P2R7	SUCB1	Succinyl-CoA ligase [ADP-forming] subunit beta, mitochondrial	1.183	0.0414
O43681	ASNA	ATPase ASNA1	1.1804	0.0401
P68402	PA1B2	Platelet-activating factor acetylhydrolase IB subunit beta	1.1796	0.0348
P45974-2	UBP5	Isoform Short of Ubiquitin carboxyl-terminal hydrolase 5	1.178	0.0252
Q06323	PSME1	Proteasome activator complex subunit 1	1.1743	0.0285
P26038	MOES	Moesin	1.1651	0.0031
P00558	PGK1	Phosphoglycerate kinase 1	1.1476	0.0316
P07384	CAN1	Calpain-1 catalytic subunit	1.1446	0.0407
Q9UBQ7	GRHPR	Glyoxylate reductase/hydroxypyruvate reductase	1.1412	0.0488
P60174	TPIS	Triosephosphate isomerase	1.1378	0.0028
P01024	CO3	Complement C3	1.1313	0.001
Q06830	PRDX1	Peroxiredoxin-1	1.1279	0.0328
P11586	C1TC	C-1-tetrahydrofolate synthase, cytoplasmic	1.1272	0.0385
P40926	MDHM	Malate dehydrogenase, mitochondrial	-1.13675	0.0135
Q9Y490	TLN1	Talin-1	-1.1409	0.0003
P00738	HPT	Haptoglobin	-1.14116	0.03
P14625	ENPL	Endoplasmin	-1.14534	0.0179
P19338	NUCL	Nucleolin	-1.14877	0.0458
P13639	EF2	Elongation factor 2	-1.15741	0.0084
P48444	COPD	Coatomer subunit delta	-1.15754	0.0345
P52272	HNRPM	Heterogeneous nuclear ribonucleoprotein M	-1.16509	0.003
Q9ULV4	COR1C	Coronin-1C	-1.16686	0.0022
P11142	HSP7C	Heat shock cognate 71 kDa protein	-1.17178	0.0003
P22392-2	NDKB	Isoform 3 of Nucleoside diphosphate kinase B	-1.17952	0.0148
Q92878	RAD50	DNA repair protein RAD50	-1.18175	0.0376
P04406	G3P	Glyceraldehyde-3-phosphate dehydrogenase	-1.18273	0.0016
Q96I99-2	SUCB2	Isoform 2 of Succinyl-CoA ligase [GDP-forming] subunit beta, mitochondrial	-1.19048	0.0042
P12111-2	CO6A3	Isoform 2 of Collagen alpha-3(VI) chain	-1.19389	0.0444
P49411	EFTU	Elongation factor Tu, mitochondrial	-1.19732	0.0018
P13796	PLSL	Plastin-2	-1.20322	0.0089
Q9P2E9	RRBP1	Ribosome-binding protein 1	-1.20525	0
P55072	TERA	Transitional endoplasmic reticulum ATPase	-1.20715	0.0014
P29401	TKT	Transketolase	-1.20715	0.0095
O75390	CISY	Citrate synthase, mitochondrial	-1.20919	0.0022
Q96D15	RCN3	Reticulocalbin-3	-1.21065	0.0332
Q15046-2	SYK	Isoform Mitochondrial of Lysine--tRNA ligase	-1.21065	0.0278
P06576	ATPB	ATP synthase subunit beta, mitochondrial	-1.21256	0.0481
O43396	TXNL1	Thioredoxin-like protein 1	-1.21818	0.0416
P50552	VASP	Vasodilator-stimulated phosphoprotein	-1.21862	0.0112
Q15008	PSMD6	26S proteasome non-ATPase regulatory subunit 6	-1.22145	0.0252
Q13561	DCTN2	Dynactin subunit 2	-1.2222	0.0031
P24821	TENA	Tenascin	-1.22639	0.0289
P07814	SYEP	Bifunctional glutamate/proline--tRNA ligase	-1.2285	0.0119
P05556	ITB1	Integrin beta-1	-1.23016	0.0404
Q02218	ODO1	2-oxoglutarate dehydrogenase, mitochondrial	-1.24193	0.0017
P35606	COPB2	Coatomer subunit beta'	-1.24456	0.0009
P43686	PRS6B	26S protease regulatory subunit 6B	-1.24471	0.0162
P61604	CH10	10 kDa heat shock protein, mitochondrial	-1.24471	0.0058
P26447	S10A4	Protein S100-A4	-1.2458	0.0395
Q9Y4L1	HYOU1	Hypoxia up-regulated protein 1	-1.24704	0.0174
Q13200	PSMD2	26S proteasome non-ATPase regulatory subunit 2	-1.25047	0.0257
Q14204	DYHC1	Cytoplasmic dynein 1 heavy chain 1	-1.25282	0
P55809	SCOT1	Succinyl-CoA:3-ketoacid coenzyme A transferase 1, mitochondrial	-1.25455	0.0261
P31689	DNJA1	DnaJ homolog subfamily A member 1	-1.25976	0.0148
P29144	TPP2	Tripeptidyl-peptidase 2	-1.26167	0.0344
Q96HE7	ERO1A	ERO1-like protein alpha	-1.26199	0.0248
P26641	EF1G	Elongation factor 1-gamma	-1.26502	0.0084
Q00610	CLH1	Clathrin heavy chain 1	-1.26566	0.0004
P50213	IDH3A	Isocitrate dehydrogenase [NAD] subunit alpha, mitochondrial	-1.27	0.0451
P46781	RS9	40S ribosomal protein S9	-1.28222	0.0477
P60891	PRPS1	Ribose-phosphate pyrophosphokinase 1	-1.28485	0.0081
P09622	DLDH	Dihydrolipoyl dehydrogenase, mitochondrial	-1.29232	0.0159
O43242	PSMD3	26S proteasome non-ATPase regulatory subunit 3	-1.29383	0.0003
P49720	PSB3	Proteasome subunit beta type-3	-1.29887	0.0154
Q12905	ILF2	Interleukin enhancer-binding factor 2	-1.30005	0.042
P53396	ACLY	ATP-citrate synthase	-1.30242	0.0116
P04075	ALDOA	Fructose-bisphosphate aldolase A	-1.30753	0.0015
P14868	SYDC	Aspartate--tRNA ligase, cytoplasmic	-1.31199	0.0007
P15144	AMPN	Aminopeptidase N	-1.31475	0.0025
Q9NY33	DPP3	Dipeptidyl peptidase 3	-1.31891	0.0457
Q04637	IF4G1	Eukaryotic translation initiation factor 4 gamma 1	-1.32328	0.0048
P83731	RL24	60S ribosomal protein L24	-1.3238	0.0135
P38646	GRP75	Stress-70 protein, mitochondrial	-1.32961	0.001
P47897	SYQ	Glutamine--tRNA ligase	-1.33032	0.0065
Q96AY3	FKB10	Peptidyl-prolyl cis-trans isomerase FKBP10	-1.33156	0.0006
P07355-2	ANXA2	Isoform 2 of Annexin A2	-1.33333	0.0385
P10809	CH60	60 kDa heat shock protein, mitochondrial	-1.33583	0
Q08AM6	VAC14	Protein VAC14 homolog	-1.33618	0.0358
P02751-17	FINC	Isoform 17 of Fibronectin	-1.34499	0.0008
P53621	COPA	Coatomer subunit alpha	-1.34935	0.0005
P31949	S10AB	Protein S100-A11	-1.36221	0.0453
P07195	LDHB	L-lactate dehydrogenase B chain	-1.36593	0.0117
Q9P2J5	SYLC	Leucine--tRNA ligase, cytoplasmic	-1.36705	0.001
Q9Y3F4	STRAP	Serine-threonine kinase receptor-associated protein	-1.36743	0.0236
P23284	PPIB	Peptidyl-prolyl cis-trans isomerase B	-1.37363	0.0001
Q86UX7	URP2	Fermitin family homolog 3	-1.38293	0
Q92598	HS105	Heat shock protein 105 kDa	-1.38639	0.0314
P39019	RS19	40S ribosomal protein S19	-1.38831	0.012
P05198	IF2A	Eukaryotic translation initiation factor 2 subunit 1	-1.39256	0.0197
Q99798	ACON	Aconitate hydratase, mitochondrial	-1.39295	0.0001
Q9Y6N5	SQRD	Sulfide:quinone oxidoreductase, mitochondrial	-1.39665	0.0213
P78527	PRKDC	DNA-dependent protein kinase catalytic subunit	-1.39782	0.0001
P60660-2	MYL6	Isoform Smooth muscle of Myosin light polypeptide 6	-1.3988	0.0133
Q99613	EIF3C	Eukaryotic translation initiation factor 3 subunit C	-1.39938	0.023
P07099	HYEP	Epoxide hydrolase 1	-1.41663	0.0058
P18124	RL7	60S ribosomal protein L7	-1.41924	0.0324
P41252	SYIC	Isoleucine--tRNA ligase, cytoplasmic	-1.43184	0.0001
Q14152	EIF3A	Eukaryotic translation initiation factor 3 subunit A	-1.44155	0.0262
Q13347	EIF3I	Eukaryotic translation initiation factor 3 subunit I	-1.44739	0.0328
Q92896	GSLG1	Golgi apparatus protein 1	-1.4476	0.0475
P05023	AT1A1	Sodium/potassium-transporting ATPase subunit alpha-1	-1.45222	0.026
Q9UQ80	PA2G4	Proliferation-associated protein 2G4	-1.46199	0.0097
Q53GQ0	DHB12	Estradiol 17-beta-dehydrogenase 12	-1.46456	0.0455
Q6NZI2	PTRF	Polymerase I and transcript release factor	-1.46606	0.0323
Q9UHB9	SRP68	Signal recognition particle subunit SRP68	-1.46908	0.0013
P55084	ECHB	Trifunctional enzyme subunit beta, mitochondrial	-1.47907	0.0144
P15880	RS2	40S ribosomal protein S2	-1.47995	0.045
P37108	SRP14	Signal recognition particle 14 kDa protein	-1.48214	0.0129
P11021	GRP78	78 kDa glucose-regulated protein	-1.49993	0
Q96AG4	LRC59	Leucine-rich repeat-containing protein 59	-1.50648	0.0441
P22307	NLTP	Non-specific lipid-transfer protein	-1.51653	0.0044
O94832	MYO1D	Unconventional myosin-Id	-1.51814	0.0478
Q96C19	EFHD2	EF-hand domain-containing protein D2	-1.52277	0.0241
P27635	RL10	60S ribosomal protein L10	-1.523	0.0332
P09496	CLCA	Clathrin light chain A	-1.53941	0.037
P12110	CO6A2	Collagen alpha-2(VI) chain	-1.55207	0.013
P48735	IDHP	Isocitrate dehydrogenase [NADP], mitochondrial	-1.57431	0.0022
P12109	CO6A1	Collagen alpha-1(VI) chain	-1.58554	0.0001
P05388	RLA0	60S acidic ribosomal protein P0	-1.59185	0.0041
P60842	IF4A1	Eukaryotic initiation factor 4A-I	-1.59236	0.0113
P08865	RSSA	40S ribosomal protein SA	-1.59795	0.0017
Q9NSD9	SYFB	Phenylalanine--tRNA ligase beta subunit	-1.60901	0.0066
P50991	TCPD	T-complex protein 1 subunit delta	-1.60927	0.0039
P62701	RS4X	40S ribosomal protein S4, X isoform	-1.61342	0.0002
P25398	RS12	40S ribosomal protein S12	-1.61577	0.0345
P46063	RECQ1	ATP-dependent DNA helicase Q1	-1.62575	0.0179
O14773	TPP1	Tripeptidyl-peptidase 1	-1.6292	0.0321
P00491	PNPH	Purine nucleoside phosphorylase	-1.63132	0.0003
P62851	RS25	40S ribosomal protein S25	-1.63693	0.0366
P50990	TCPQ	T-complex protein 1 subunit theta	-1.64069	0
Q15293	RCN1	Reticulocalbin-1	-1.64555	0.0093
P63244	GBLP	Guanine nucleotide-binding protein subunit beta-2-like 1	-1.64908	0.0002
P78371	TCPB	T-complex protein 1 subunit beta	-1.64962	0
P04080	CYTB	Cystatin-B	-1.65426	0.0006
O75915	PRAF3	PRA1 family protein 3	-1.66058	0.0163
P08133	ANXA6	Annexin A6	-1.66334	0
P61254	RL26	60S ribosomal protein L26	-1.69233	0.0269
P61247	RS3A	40S ribosomal protein S3a	-1.69895	0.0009
P62917	RL8	60S ribosomal protein L8	-1.71174	0.0263
P62277	RS13	40S ribosomal protein S13	-1.7135	0.0012
P04040	CATA	Catalase	-1.72473	0
P40227	TCPZ	T-complex protein 1 subunit zeta	-1.78955	0.0007
P62424	RL7A	60S ribosomal protein L7a	-1.80278	0.0409
P39023	RL3	60S ribosomal protein L3	-1.81028	0.01
P40939	ECHA	Trifunctional enzyme subunit alpha, mitochondrial	-1.81094	0
Q7L2H7	EIF3M	Eukaryotic translation initiation factor 3 subunit M	-1.81225	0.033
P60228	EIF3E	Eukaryotic translation initiation factor 3 subunit E	-1.81258	0.0008
P17987	TCPA	T-complex protein 1 subunit alpha	-1.81951	0
Q9UI12	VATH	V-type proton ATPase subunit H	-1.82448	0.0001
P48643	TCPE	T-complex protein 1 subunit epsilon	-1.8457	0
P38606	VATA	V-type proton ATPase catalytic subunit A	-1.85494	0.0001
P32119	PRDX2	Peroxiredoxin-2	-1.85839	0.0052
P46783	RS10	40S ribosomal protein S10	-1.88111	0.0263
P46777	RL5	60S ribosomal protein L5	-1.8843	0.0017
P62269	RS18	40S ribosomal protein S18	-1.89466	0.026
Q9BUF5	TBB6	Tubulin beta-6 chain	-1.90803	0.0155
P23396	RS3	40S ribosomal protein S3	-1.93087	0.0003
P36543	VATE1	V-type proton ATPase subunit E 1	-1.94326	0.0003
P35579	MYH9	Myosin-9	-1.95656	0
P21283	VATC1	V-type proton ATPase subunit C 1	-1.96002	0
P62847	RS24	40S ribosomal protein S24	-1.96348	0.0247
P61313	RL15	60S ribosomal protein L15	-1.97161	0.0011
P62753	RS6	40S ribosomal protein S6	-1.98413	0.0005
O75821	EIF3G	Eukaryotic translation initiation factor 3 subunit G	-2.01532	0.0482
P50454	SERPH	Serpin H1	-2.03459	0
O15260	SURF4	Surfeit locus protein 4	-2.04207	0.0035
P49368	TCPG	T-complex protein 1 subunit gamma	-2.06484	0
P99999	CYC	Cytochrome c	-2.07211	0.0014
P36578	RL4	60S ribosomal protein L4	-2.079	0
P62081	RS7	40S ribosomal protein S7	-2.11595	0.0001
Q99832	TCPH	T-complex protein 1 subunit eta	-2.15239	0.0004
P26373	RL13	60S ribosomal protein L13	-2.17061	0.0007
P21281	VATB2	V-type proton ATPase subunit B, brain isoform	-2.18388	0
Q9Y3U8	RL36	60S ribosomal protein L36	-2.18675	0.0114
P18621	RL17	60S ribosomal protein L17	-2.21779	0.0141
P40429	RL13A	60S ribosomal protein L13a	-2.22074	0.0069
P62249	RS16	40S ribosomal protein S16	-2.22469	0.0085
Q02878	RL6	60S ribosomal protein L6	-2.23514	0.0285
P49257	LMAN1	Protein ERGIC-53	-2.23864	0.0002
P60866	RS20	40S ribosomal protein S20	-2.31	0.0206
P62906	RL10A	60S ribosomal protein L10a	-2.34577	0.0158
P50914	RL14	60S ribosomal protein L14	-2.45278	0.0361
P51572	BAP31	B-cell receptor-associated protein 31	-2.53872	0.0015
P13686	PPA5	Tartrate-resistant acid phosphatase type 5	-2.87853	0.0018
P00915	CAH1	Carbonic anhydrase 1	-3.0349	0
P02042	HBD	Hemoglobin subunit delta	-3.2041	0.0001
P69892	HBG2	Hemoglobin subunit gamma-2	-3.38295	0.0479
P14780	MMP9	Matrix metalloproteinase-9	-3.73832	0
P69905	HBA	Hemoglobin subunit alpha	-4.31406	0
P68871	HBB	Hemoglobin subunit beta	-4.59982	0.0008
P00918	CAH2	Carbonic anhydrase 2	-4.88281	0
P12277	KCRB	Creatine kinase B-type	-4.92126	0
a Accession numbers of proteins were derived from Swiss-Plot data base.
