# Supplementary material for: Protein Expression Profiling of Giant Cell Tumors of Bone Treated with Denosumab
Source: PLoS One. 2016 Feb 10;11(2):e0148401. doi: 10.1371/journal.pone.0148401 (PMC4749282; doi:10.1371/journal.pone.0148401)
Supplement: S4 Table — Comparative protein expression list of GCTB samples between pre-TX vs. post-Tx D. (XLSX) [file pone.0148401.s004.xlsx]

## Sheet: S4 Table
a Accession no.	Symbol	Protein name	Fold difference	P value
P02768	ALBU	Serum albumin	2.2462	0
P01857	IGHG1	Ig gamma-1 chain C region	2.1046	0.0189
P0CG05	LAC2	Ig lambda-2 chain C regions	2.022	0.0167
P22626	ROA2	Heterogeneous nuclear ribonucleoproteins A2/B1	1.9891	0.002
P02652	APOA2	Apolipoprotein A-II	1.8772	0.0133
P01860	IGHG3	Ig gamma-3 chain C region	1.854	0.0293
B9A064	IGLL5	Immunoglobulin lambda-like polypeptide 5	1.8235	0.0093
P07910-2	HNRPC	Isoform C1 of Heterogeneous nuclear ribonucleoproteins C1/C2	1.7935	0.0073
P02647	APOA1	Apolipoprotein A-I	1.7559	0
P00488	F13A	Coagulation factor XIII A chain	1.6929	0
Q12906-4	ILF3	Isoform 4 of Interleukin enhancer-binding factor 3	1.6722	0.0001
P09651	ROA1	Heterogeneous nuclear ribonucleoprotein A1	1.6617	0.0165
P01009	A1AT	Alpha-1-antitrypsin	1.6609	0
P02787	TRFE	Serotransferrin	1.6541	0
P01023	A2MG	Alpha-2-macroglobulin	1.6326	0
Q9NRN5	OLFL3	Olfactomedin-like protein 3	1.613	0.0085
P08123	CO1A2	Collagen alpha-2(I) chain	1.6102	0.0413
P02790	HEMO	Hemopexin	1.5978	0
P35579	MYH9	Myosin-9	1.5737	0.0003
P00738	HPT	Haptoglobin	1.5518	0
P09874	PARP1	Poly [ADP-ribose] polymerase 1	1.5323	0.0342
P19823	ITIH2	Inter-alpha-trypsin inhibitor heavy chain H2	1.5034	0.0282
P51884	LUM	Lumican	1.4963	0
P01042	KNG1	Kininogen-1	1.4936	0.0391
P57737-3	CORO7	Isoform 3 of Coronin-7	1.4588	0.0057
P02794	FRIH	Ferritin heavy chain	1.4573	0.0018
P68871	HBB	Hemoglobin subunit beta	1.4516	0.0224
P02545	LMNA	Prelamin-A/C	1.4397	0
P09493-3	TPM1	Isoform 3 of Tropomyosin alpha-1 chain	1.4307	0.0281
P02774	VTDB	Vitamin D-binding protein	1.4262	0.001
P22897	MRC1	Macrophage mannose receptor 1	1.4135	0.0002
Q86VB7-4	C163A	Isoform 4 of Scavenger receptor cysteine-rich type 1 protein M130	1.4081	0.0124
P08571	CD14	Monocyte differentiation antigen CD14	1.408	0.0244
P01019	ANGT	Angiotensinogen	1.3884	0.0332
O60506	HNRPQ	Heterogeneous nuclear ribonucleoprotein Q	1.376	0.0085
P49189	AL9A1	4-trimethylaminobutyraldehyde dehydrogenase	1.3682	0.0234
Q8WUM4	PDC6I	Programmed cell death 6-interacting protein	1.3662	0.0203
Q15582	BGH3	Transforming growth factor-beta-induced protein ig-h3	1.3589	0.0106
P31146	COR1A	Coronin-1A	1.3524	0.002
P13716	HEM2	Delta-aminolevulinic acid dehydratase	1.3381	0.0273
P04196	HRG	Histidine-rich glycoprotein	1.3351	0.0338
P02042	HBD	Hemoglobin subunit delta	1.3311	0.0494
P11498	PYC	Pyruvate carboxylase, mitochondrial	1.3204	0.0221
P13591	NCAM1	Neural cell adhesion molecule 1	1.3193	0.0176
P02649	APOE	Apolipoprotein E	1.3136	0.009
P01024	CO3	Complement C3	1.3062	0
P01011	AACT	Alpha-1-antichymotrypsin	1.3033	0.0138
P01871	IGHM	Ig mu chain C region	1.3027	0.0081
O43707	ACTN4	Alpha-actinin-4	1.2991	0
P01834	IGKC	Ig kappa chain C region	1.2904	0.0488
Q14624	ITIH4	Inter-alpha-trypsin inhibitor heavy chain H4	1.2753	0.042
P0C0L5	CO4B	Complement C4-B	1.2673	0.0033
P04114	APOB	Apolipoprotein B-100	1.2626	0.0147
P06753-2	TPM3	Isoform 2 of Tropomyosin alpha-3 chain	1.249	0.0042
Q01082	SPTB2	Spectrin beta chain, non-erythrocytic 1	1.2353	0.0016
Q9Y3Z3	SAMH1	Deoxynucleoside triphosphate triphosphohydrolase SAMHD1	1.2321	0.0121
P00915	CAH1	Carbonic anhydrase 1	1.2295	0.0358
P04040	CATA	Catalase	1.2174	0.0096
Q13813	SPTN1	Spectrin alpha chain, non-erythrocytic 1	1.2095	0.0197
P69892	HBG2	Hemoglobin subunit gamma-2	1.2073	0.0284
P50570	DYN2	Dynamin-2	1.1947	0.0239
P08107	HSP71	Heat shock 70 kDa protein 1A/1B	1.1655	0.016
O75369-2	FLNB	Isoform 2 of Filamin-B	1.1648	0.0009
P07738	PMGE	Bisphosphoglycerate mutase	1.1603	0.0445
Q99497	PARK7	Protein DJ-1	1.1531	0.0195
Q15149-7	PLEC	Isoform 7 of Plectin	1.1379	0.0061
P21333-2	FLNA	Isoform 2 of Filamin-A	1.1314	0.0002
Q09666	AHNK	Neuroblast differentiation-associated protein AHNAK	1.0619	0.0215
P07384	CAN1	Calpain-1 catalytic subunit	-1.14116	0.0173
P37837	TALDO	Transaldolase	-1.15022	0.03
P08238	HS90B	Heat shock protein HSP 90-beta	-1.16509	0.0239
P18669	PGAM1	Phosphoglycerate mutase 1	-1.17041	0.0136
P50395	GDIB	Rab GDP dissociation inhibitor beta	-1.18217	0.025
Q15084	PDIA6	Protein disulfide-isomerase A6	-1.18231	0.0059
P23528	COF1	Cofilin-1	-1.18315	0.0345
Q86VP6	CAND1	Cullin-associated NEDD8-dissociated protein 1	-1.18385	0.0073
Q14697	GANAB	Neutral alpha-glucosidase AB	-1.18864	0.0314
P49368	TCPG	T-complex protein 1 subunit gamma	-1.18963	0.0058
Q9Y678	COPG1	Coatomer subunit gamma-1	-1.20048	0.0434
P13010	XRCC5	X-ray repair cross-complementing protein 5	-1.20511	0.0031
P53618	COPB	Coatomer subunit beta	-1.2054	0.0338
P62937	PPIA	Peptidyl-prolyl cis-trans isomerase A	-1.21507	0.0184
P27816-6	MAP4	Isoform 6 of Microtubule-associated protein 4	-1.21996	0.0069
P50990	TCPQ	T-complex protein 1 subunit theta	-1.22115	0.0269
P29401	TKT	Transketolase	-1.22399	0.0221
P68363	TBA1B	Tubulin alpha-1B chain	-1.22624	0.008
P07737	PROF1	Profilin-1	-1.23594	0.0154
P40939	ECHA	Trifunctional enzyme subunit alpha, mitochondrial	-1.23854	0.001
P50991	TCPD	T-complex protein 1 subunit delta	-1.24008	0.0278
O14980	XPO1	Exportin-1	-1.24131	0.0188
P07339	CATD	Cathepsin D	-1.24471	0.0284
P13639	EF2	Elongation factor 2	-1.25188	0.0001
P04406	G3P	Glyceraldehyde-3-phosphate dehydrogenase	-1.25549	0.0129
Q13200	PSMD2	26S proteasome non-ATPase regulatory subunit 2	-1.25739	0.0057
P07195	LDHB	L-lactate dehydrogenase B chain	-1.25992	0.0154
P06396-3	GELS	Isoform 3 of Gelsolin	-1.2604	0.0007
P07900	HS90A	Heat shock protein HSP 90-alpha	-1.26183	0.0015
P48643	TCPE	T-complex protein 1 subunit epsilon	-1.26646	0.005
P53621	COPA	Coatomer subunit alpha	-1.26678	0.0073
P09429	HMGB1	High mobility group protein B1	-1.27616	0.0165
Q9Y2Q3	GSTK1	Glutathione S-transferase kappa 1	-1.28074	0.0249
P40926	MDHM	Malate dehydrogenase, mitochondrial	-1.2865	0.0009
O00469	PLOD2	Procollagen-lysine,2-oxoglutarate 5-dioxygenase 2	-1.28684	0.0461
P26641	EF1G	Elongation factor 1-gamma	-1.29634	0.042
Q9NR45	SIAS	Sialic acid synthase	-1.29955	0.0149
P10599	THIO	Thioredoxin	-1.30039	0.0492
P14314	GLU2B	Glucosidase 2 subunit beta	-1.30668	0.0039
Q99798	ACON	Aconitate hydratase, mitochondrial	-1.31475	0.0007
P61604	CH10	10 kDa heat shock protein, mitochondrial	-1.32538	0.0251
P61019	RAB2A	Ras-related protein Rab-2A	-1.33085	0.0034
P42704	LPPRC	Leucine-rich PPR motif-containing protein, mitochondrial	-1.33085	0.0121
P30101	PDIA3	Protein disulfide-isomerase A3	-1.33654	0
P48735	IDHP	Isocitrate dehydrogenase [NADP], mitochondrial	-1.33708	0.0012
P11142	HSP7C	Heat shock cognate 71 kDa protein	-1.34012	0.0001
P06865	HEXA	Beta-hexosaminidase subunit alpha	-1.34807	0.0418
P14625	ENPL	Endoplasmin	-1.35648	0
P68104	EF1A1	Elongation factor 1-alpha 1	-1.36129	0.0245
P62241	RS8	40S ribosomal protein S8	-1.37798	0.038
O94979-9	SC31A	Isoform 9 of Protein transport protein Sec31A	-1.38217	0.0028
Q15181	IPYR	Inorganic pyrophosphatase	-1.38927	0.0019
Q8NBS9	TXND5	Thioredoxin domain-containing protein 5	-1.41103	0.0029
P06756	ITAV	Integrin alpha-V	-1.41423	0.0039
P13674-2	P4HA1	Isoform 2 of Prolyl 4-hydroxylase subunit alpha-1	-1.41784	0.0137
P24534	EF1B	Elongation factor 1-beta	-1.42268	0.008
P18085	ARF4	ADP-ribosylation factor 4	-1.4241	0.0245
P48444	COPD	Coatomer subunit delta	-1.42898	0.0076
P06733	ENOA	Alpha-enolase	-1.42918	0
P15144	AMPN	Aminopeptidase N	-1.43062	0.0498
P08865	RSSA	40S ribosomal protein SA	-1.43082	0.0311
P00338	LDHA	L-lactate dehydrogenase A chain	-1.43781	0.0003
P61313	RL15	60S ribosomal protein L15	-1.44238	0.0152
Q9Y6N5	SQRD	Sulfide:quinone oxidoreductase, mitochondrial	-1.44592	0.0141
Q13885	TBB2A	Tubulin beta-2A chain	-1.44676	0.0464
O60664	PLIN3	Perilipin-3	-1.46413	0.0011
P10809	CH60	60 kDa heat shock protein, mitochondrial	-1.4771	0
P38646	GRP75	Stress-70 protein, mitochondrial	-1.48787	0.0225
Q01105	SET	Protein SET	-1.48787	0.0175
Q96TA1	NIBL1	Niban-like protein 1	-1.49054	0.0056
P38606	VATA	V-type proton ATPase catalytic subunit A	-1.49321	0.0069
Q01995	TAGL	Transgelin	-1.49723	0.0006
P13861	KAP2	cAMP-dependent protein kinase type II-alpha regulatory subunit	-1.51699	0.0293
P19367-4	HXK1	Isoform 4 of Hexokinase-1	-1.51722	0.036
P21283	VATC1	V-type proton ATPase subunit C 1	-1.52277	0.0071
P60228	EIF3E	Eukaryotic translation initiation factor 3 subunit E	-1.53374	0.0485
Q9P2E9	RRBP1	Ribosome-binding protein 1	-1.54919	0
P11021	GRP78	78 kDa glucose-regulated protein	-1.56691	0
P07237	PDIA1	Protein disulfide-isomerase	-1.56961	0
P06454	PTMA	Prothymosin alpha	-1.58428	0.0221
Q14195-2	DPYL3	Isoform LCRMP-4 of Dihydropyrimidinase-related protein 3	-1.60411	0
Q96M27-3	PRRC1	Isoform 3 of Protein PRRC1	-1.62259	0.0349
P22392-2	NDKB	Isoform 3 of Nucleoside diphosphate kinase B	-1.64312	0
P13796	PLSL	Plastin-2	-1.64935	0
P27797	CALR	Calreticulin	-1.66945	0
P09486	SPRC	SPARC	-1.67757	0.027
Q96AY3	FKB10	Peptidyl-prolyl cis-trans isomerase FKBP10	-1.68748	0
Q15293	RCN1	Reticulocalbin-1	-1.69176	0.0047
Q96D15	RCN3	Reticulocalbin-3	-1.7304	0.0045
Q9H0U4	RAB1B	Ras-related protein Rab-1B	-1.74307	0.0128
P51572	BAP31	B-cell receptor-associated protein 31	-1.74642	0.0093
P99999	CYC	Cytochrome c	-1.74917	0.0072
Q9H299	SH3L3	SH3 domain-binding glutamic acid-rich-like protein 3	-1.80832	0.0358
P21281	VATB2	V-type proton ATPase subunit B, brain isoform	-1.80963	0.0003
P36543	VATE1	V-type proton ATPase subunit E 1	-1.85805	0.003
P23284	PPIB	Peptidyl-prolyl cis-trans isomerase B	-1.8797	0.0001
P13686	PPA5	Tartrate-resistant acid phosphatase type 5	-1.92641	0.0311
P00918	CAH2	Carbonic anhydrase 2	-1.95427	0
P50454	SERPH	Serpin H1	-1.96155	0
Q9UI12	VATH	V-type proton ATPase subunit H	-1.96502	0.0236
P04083	ANXA1	Annexin A1	-2.02675	0
P04080	CYTB	Cystatin-B	-2.07771	0.0012
P04179	SODM	Superoxide dismutase [Mn], mitochondrial	-2.09336	0.0237
P08758	ANXA5	Annexin A5	-2.18627	0
P14780	MMP9	Matrix metalloproteinase-9	-3.05344	0.0026
P12277	KCRB	Creatine kinase B-type	-4.65549	0
a Accession numbers of proteins were derived from Swiss-Plot data base.
