# Supplementary material for: Protein Expression Profiling of Giant Cell Tumors of Bone Treated with Denosumab
Source: PLoS One. 2016 Feb 10;11(2):e0148401. doi: 10.1371/journal.pone.0148401 (PMC4749282; doi:10.1371/journal.pone.0148401)
Supplement: S5 Table — Comparative protein expression list of GCTB samples between pre-TX vs. post-Tx E. (XLSX) [file pone.0148401.s005.xlsx]

## Sheet: S5 Table
a Accession no.	Symbol	Protein name	Fold difference	P value
P01857	IGHG1	Ig gamma-1 chain C region	2.6165	0.0017
P08670	VIME	Vimentin	2.372	0
P10915	HPLN1	Hyaluronan and proteoglycan link protein 1	2.1381	0.0116
P00488	F13A	Coagulation factor XIII A chain	2.1377	0
P07910-4	HNRPC	Isoform 4 of Heterogeneous nuclear ribonucleoproteins C1/C2	2.097	0.027
P01834	IGKC	Ig kappa chain C region	2.0939	0
P02794	FRIH	Ferritin heavy chain	1.9773	0.0009
P01861	IGHG4	Ig gamma-4 chain C region	1.9516	0.0123
P18135	KV312	Ig kappa chain V-III region HAH	1.9202	0.0319
P01859	IGHG2	Ig gamma-2 chain C region	1.8777	0.0086
P01860	IGHG3	Ig gamma-3 chain C region	1.8213	0.0129
P02768	ALBU	Serum albumin	1.7963	0
P51884	LUM	Lumican	1.7338	0.0002
P39023	RL3	60S ribosomal protein L3	1.6363	0.0075
P22626	ROA2	Heterogeneous nuclear ribonucleoproteins A2/B1	1.6215	0.0086
Q14192	FHL2	Four and a half LIM domains protein 2	1.5951	0.0041
P18124	RL7	60S ribosomal protein L7	1.5937	0.0136
Q16401	PSMD5	26S proteasome non-ATPase regulatory subunit 5	1.568	0.0413
A0FGR8-2	ESYT2	Isoform 2 of Extended synaptotagmin-2	1.566	0.0409
O94973	AP2A2	AP-2 complex subunit alpha-2	1.5594	0.0144
Q14980	NUMA1	Nuclear mitotic apparatus protein 1	1.5579	0.0066
P02452	CO1A1	Collagen alpha-1(I) chain	1.5165	0.0113
Q13557	KCC2D	Calcium/calmodulin-dependent protein kinase type II subunit delta	1.5157	0.0007
P09651	ROA1	Heterogeneous nuclear ribonucleoprotein A1	1.5077	0.0071
P31146	COR1A	Coronin-1A	1.4962	0
Q9Y2J2-4	E41L3	Isoform 4 of Band 4.1-like protein 3	1.4712	0.0474
Q16181	SEPT7	Septin-7	1.4694	0.0001
P60709	ACTB	Actin, cytoplasmic 1	1.4608	0.0475
P63261	ACTG	Actin, cytoplasmic 2	1.4608	0.0475
Q9UEY8	ADDG	Gamma-adducin	1.4524	0.0402
Q96CW1	AP2M1	AP-2 complex subunit mu	1.4518	0.0187
Q9NVA2	SEP11	Septin-11	1.4516	0.0012
P05388	RLA0	60S acidic ribosomal protein P0	1.4514	0.0241
Q15746	MYLK	Myosin light chain kinase, smooth muscle	1.4413	0.006
Q13642-5	FHL1	Isoform 5 of Four and a half LIM domains protein 1	1.4346	0.0016
P62269	RS18	40S ribosomal protein S18	1.4332	0.0173
P29466	CASP1	Caspase-1	1.4169	0.0044
P02790	HEMO	Hemopexin	1.4155	0.0066
P60981	DEST	Destrin	1.4141	0.0032
P08123	CO1A2	Collagen alpha-2(I) chain	1.4095	0.0018
O60749	SNX2	Sorting nexin-2	1.4092	0.0066
Q96CX2	KCD12	BTB/POZ domain-containing protein KCTD12	1.4048	0.0001
P50914	RL14	60S ribosomal protein L14	1.4025	0.0047
P07585	PGS2	Decorin	1.3977	0.0453
P02787	TRFE	Serotransferrin	1.3895	0
Q05682-5	CALD1	Isoform 5 of Caldesmon	1.3828	0
P21333	FLNA	Filamin-A	1.3803	0
Q15149	PLEC	Plectin	1.3794	0
O00499	BIN1	Myc box-dependent-interacting protein 1	1.3777	0.0265
P40429	RL13A	60S ribosomal protein L13a	1.3769	0.0305
O95302-3	FKBP9	Isoform 3 of Peptidyl-prolyl cis-trans isomerase FKBP9	1.3683	0.0003
P00441	SODC	Superoxide dismutase [Cu-Zn]	1.3673	0.0324
Q14195-2	DPYL3	Isoform LCRMP-4 of Dihydropyrimidinase-related protein 3	1.3572	0
P67936	TPM4	Tropomyosin alpha-4 chain	1.3568	0
Q15063	POSTN	Periostin	1.3457	0.0473
Q09666	AHNK	Neuroblast differentiation-associated protein AHNAK	1.3383	0
P02545	LMNA	Prelamin-A/C	1.3246	0.0045
P30740	ILEU	Leukocyte elastase inhibitor	1.3154	0.0267
O60493	SNX3	Sorting nexin-3	1.3111	0.0454
P63000	RAC1	Ras-related C3 botulinum toxin substrate 1	1.3085	0.0319
P62993	GRB2	Growth factor receptor-bound protein 2	1.3081	0.0152
P02792	FRIL	Ferritin light chain	1.3036	0.0007
Q86VB7-2	C163A	Isoform 2 of Scavenger receptor cysteine-rich type 1 protein M130	1.2969	0.0203
P22059	OSBP1	Oxysterol-binding protein 1	1.2872	0.048
P30086	PEBP1	Phosphatidylethanolamine-binding protein 1	1.2869	0.0003
P36871	PGM1	Phosphoglucomutase-1	1.2851	0.0195
Q01995	TAGL	Transgelin	1.2845	0.017
Q10567	AP1B1	AP-1 complex subunit beta-1	1.2837	0.049
P08865	RSSA	40S ribosomal protein SA	1.2755	0.0115
Q99961	SH3G1	Endophilin-A2	1.2691	0.0284
O75369	FLNB	Filamin-B	1.2666	0
Q07960	RHG01	Rho GTPase-activating protein 1	1.2605	0.021
Q00610	CLH1	Clathrin heavy chain 1	1.2598	0.0002
P18206	VINC	Vinculin	1.2488	0
P23396	RS3	40S ribosomal protein S3	1.2212	0.003
Q07954	LRP1	Prolow-density lipoprotein receptor-related protein 1	1.2211	0.0022
Q13813	SPTN1	Spectrin alpha chain, non-erythrocytic 1	1.2063	0.0319
P28838	AMPL	Cytosol aminopeptidase	1.2046	0.0028
P26038	MOES	Moesin	1.1938	0.0009
P06753-2	TPM3	Isoform 2 of Tropomyosin alpha-3 chain	1.1863	0.0012
P11766	ADHX	Alcohol dehydrogenase class-3	1.175	0.0341
Q16555	DPYL2	Dihydropyrimidinase-related protein 2	1.1683	0.0037
Q16658	FSCN1	Fascin	1.1682	0.0231
O15144	ARPC2	Actin-related protein 2/3 complex subunit 2	1.1616	0.0497
Q14203	DCTN1	Dynactin subunit 1	1.1569	0.024
P02751	FINC	Fibronectin	1.1174	0.0304
P01009	A1AT	Alpha-1-antitrypsin	-1.13869	0.0278
P07900	HS90A	Heat shock protein HSP 90-alpha	-1.1711	0.0241
P00338	LDHA	L-lactate dehydrogenase A chain	-1.19104	0.0491
P48643	TCPE	T-complex protein 1 subunit epsilon	-1.2054	0.0131
P14625	ENPL	Endoplasmin	-1.21448	0.0007
P68104	EF1A1	Elongation factor 1-alpha 1	-1.22085	0.0181
P49368	TCPG	T-complex protein 1 subunit gamma	-1.22354	0.0194
P09429	HMGB1	High mobility group protein B1	-1.22519	0.0211
P06744	G6PI	Glucose-6-phosphate isomerase	-1.22564	0.046
P01024	CO3	Complement C3	-1.25707	0.0001
P04075	ALDOA	Fructose-bisphosphate aldolase A	-1.25976	0.0001
P14618	KPYM	Pyruvate kinase PKM	-1.26008	0.0382
P00738	HPT	Haptoglobin	-1.27243	0.0006
P13639	EF2	Elongation factor 2	-1.27584	0.0001
P02679	FIBG	Fibrinogen gamma chain	-1.28999	0.0182
P02671	FIBA	Fibrinogen alpha chain	-1.29166	0.0035
P18669	PGAM1	Phosphoglycerate mutase 1	-1.294	0.0192
Q9NR45	SIAS	Sialic acid synthase	-1.29517	0.0014
O60664	PLIN3	Perilipin-3	-1.31944	0.0019
P50454	SERPH	Serpin H1	-1.32258	0.002
P06733	ENOA	Alpha-enolase	-1.32837	0
P17931	LEG3	Galectin-3	-1.32837	0.0292
O43852	CALU	Calumenin	-1.34066	0.038
Q9Y4L1	HYOU1	Hypoxia up-regulated protein 1	-1.35227	0.0015
Q14764	MVP	Major vault protein	-1.35851	0.0081
P08758	ANXA5	Annexin A5	-1.37344	0.0029
P30048	PRDX3	Thioredoxin-dependent peroxide reductase, mitochondrial	-1.3887	0.0195
P07237	PDIA1	Protein disulfide-isomerase	-1.39528	0.0001
Q15293	RCN1	Reticulocalbin-1	-1.41643	0.0004
P49327	FAS	Fatty acid synthase	-1.41864	0.0005
P37802	TAGL2	Transgelin-2	-1.41945	0.0133
P53992	SC24C	Protein transport protein Sec24C	-1.42248	0.0171
O75390	CISY	Citrate synthase, mitochondrial	-1.43	0.0013
P11021	GRP78	78 kDa glucose-regulated protein	-1.4339	0
P02675	FIBB	Fibrinogen beta chain	-1.43678	0.0005
P30084	ECHM	Enoyl-CoA hydratase, mitochondrial	-1.46242	0.0071
P27824	CALX	Calnexin	-1.4637	0
P40227	TCPZ	T-complex protein 1 subunit zeta	-1.46821	0.0018
P26447	S10A4	Protein S100-A4	-1.46864	0.0088
P04406	G3P	Glyceraldehyde-3-phosphate dehydrogenase	-1.47536	0.0004
P54819	KAD2	Adenylate kinase 2, mitochondrial	-1.4782	0.0009
P32119	PRDX2	Peroxiredoxin-2	-1.4881	0.0061
P40926	MDHM	Malate dehydrogenase, mitochondrial	-1.48832	0
P49411	EFTU	Elongation factor Tu, mitochondrial	-1.50128	0.0005
P52209	6PGD	6-phosphogluconate dehydrogenase, decarboxylating	-1.50761	0.0474
P07339	CATD	Cathepsin D	-1.51126	0.0001
P36543	VATE1	V-type proton ATPase subunit E 1	-1.51814	0.0044
P29401	TKT	Transketolase	-1.5193	0
Q8N573	OXR1	Oxidation resistance protein 1	-1.52462	0.0326
Q9Y2Q3	GSTK1	Glutathione S-transferase kappa 1	-1.54727	0.046
P50213	IDH3A	Isocitrate dehydrogenase [NAD] subunit alpha, mitochondrial	-1.54895	0.0221
P10809	CH60	60 kDa heat shock protein, mitochondrial	-1.54943	0.0001
P06576	ATPB	ATP synthase subunit beta, mitochondrial	-1.55569	0.0014
P25705	ATPA	ATP synthase subunit alpha, mitochondrial	-1.57654	0
P00505	AATM	Aspartate aminotransferase, mitochondrial	-1.58579	0.0017
P40939	ECHA	Trifunctional enzyme subunit alpha, mitochondrial	-1.59109	0
P06454	PTMA	Prothymosin alpha	-1.60077	0.0023
P55084	ECHB	Trifunctional enzyme subunit beta, mitochondrial	-1.60411	0
P13796	PLSL	Plastin-2	-1.60668	0
P20073	ANXA7	Annexin A7	-1.61473	0.0277
P61604	CH10	10 kDa heat shock protein, mitochondrial	-1.62338	0.0008
Q99798	ACON	Aconitate hydratase, mitochondrial	-1.62602	0.0013
P48735	IDHP	Isocitrate dehydrogenase [NADP], mitochondrial	-1.63265	0.0018
P36957	ODO2	Dihydrolipoyllysine-residue succinyltransferase component of 2-oxoglutarate dehydrogenase complex, mitochondrial	-1.63292	0.0066
P04083	ANXA1	Annexin A1	-1.64123	0
P11310	ACADM	Medium-chain specific acyl-CoA dehydrogenase, mitochondrial	-1.64799	0.0016
Q96C19	EFHD2	EF-hand domain-containing protein D2	-1.65755	0.0322
P11177	ODPB	Pyruvate dehydrogenase E1 component subunit beta, mitochondrial	-1.67224	0.0455
P22307	NLTP	Non-specific lipid-transfer protein	-1.69607	0.0134
P07355	ANXA2	Annexin A2	-1.70097	0
O95831	AIFM1	Apoptosis-inducing factor 1, mitochondrial	-1.70097	0.038
Q01469	FABP5	Fatty acid-binding protein, epidermal	-1.70242	0.0237
P27797	CALR	Calreticulin	-1.71468	0
P00491	PNPH	Purine nucleoside phosphorylase	-1.72771	0.0012
P00915	CAH1	Carbonic anhydrase 1	-1.83756	0.0067
P38646	GRP75	Stress-70 protein, mitochondrial	-1.84332	0
P24752	THIL	Acetyl-CoA acetyltransferase, mitochondrial	-1.87231	0.0428
Q02218	ODO1	2-oxoglutarate dehydrogenase, mitochondrial	-1.89215	0
P09622	DLDH	Dihydrolipoyl dehydrogenase, mitochondrial	-1.98177	0
P60903	S10AA	Protein S100-A10	-2.00682	0.0426
P38606	VATA	V-type proton ATPase catalytic subunit A	-2.05761	0
P04080	CYTB	Cystatin-B	-2.13858	0
P02042	HBD	Hemoglobin subunit delta	-2.151	0.0018
P21281	VATB2	V-type proton ATPase subunit B, brain isoform	-2.36911	0
P99999	CYC	Cytochrome c	-2.4564	0
O75348	VATG1	V-type proton ATPase subunit G 1	-2.62881	0.0236
P43235	CATK	Cathepsin K	-2.97442	0.0474
P04264	K2C1	Keratin, type II cytoskeletal 1	-3.24359	0.0081
P68871	HBB	Hemoglobin subunit beta	-3.29598	0
P14780	MMP9	Matrix metalloproteinase-9	-3.84615	0
P13686	PPA5	Tartrate-resistant acid phosphatase type 5	-4.07	0.0129
P69905	HBA	Hemoglobin subunit alpha	-4.41306	0.0019
P00918	CAH2	Carbonic anhydrase 2	-5.14668	0
P12277	KCRB	Creatine kinase B-type	-6.39795	0
a Accession numbers of proteins were derived from Swiss-Plot data base.
