# Supplementary material for: Protein Expression Profiling of Giant Cell Tumors of Bone Treated with Denosumab
Source: PLoS One. 2016 Feb 10;11(2):e0148401. doi: 10.1371/journal.pone.0148401 (PMC4749282; doi:10.1371/journal.pone.0148401)
Supplement: S6 Table — Comparative protein expression list of GCTB samples between pre-TX vs. post-Tx F. (XLSX) [file pone.0148401.s006.xlsx]

## Sheet: S6 Table
a Accession no.	Symbol	Protein name	Fold difference	P value
P07910-4	HNRPC	Isoform 4 of Heterogeneous nuclear ribonucleoproteins C1/C2	2.6067	0.0074
P30273	FCERG	High affinity immunoglobulin epsilon receptor subunit gamma	2.1531	0.0301
P00488	F13A	Coagulation factor XIII A chain	2.0428	0
P22626	ROA2	Heterogeneous nuclear ribonucleoproteins A2/B1	2.0283	0.0015
P42766	RL35	60S ribosomal protein L35	1.8831	0.018
P31146	COR1A	Coronin-1A	1.8638	0
P51991	ROA3	Heterogeneous nuclear ribonucleoprotein A3	1.8509	0.0008
P01857	IGHG1	Ig gamma-1 chain C region	1.8095	0.0006
O94973	AP2A2	AP-2 complex subunit alpha-2	1.7711	0.011
Q16401	PSMD5	26S proteasome non-ATPase regulatory subunit 5	1.7458	0.0382
P09874	PARP1	Poly [ADP-ribose] polymerase 1	1.7257	0.0267
P55008	AIF1	Allograft inflammatory factor 1	1.7152	0.0383
P01834	IGKC	Ig kappa chain C region	1.7115	0.0012
P09496	CLCA	Clathrin light chain A	1.6967	0.0218
P01860	IGHG3	Ig gamma-3 chain C region	1.6947	0.0078
P08571	CD14	Monocyte differentiation antigen CD14	1.6916	0.0311
P29966	MARCS	Myristoylated alanine-rich C-kinase substrate	1.6864	0.044
P09651	ROA1	Heterogeneous nuclear ribonucleoprotein A1	1.664	0.0008
P09493-2	TPM1	Isoform 2 of Tropomyosin alpha-1 chain	1.6446	0.0264
O95782	AP2A1	AP-2 complex subunit alpha-1	1.6256	0.0493
Q9UEY8	ADDG	Gamma-adducin	1.6193	0.0139
P35268	RL22	60S ribosomal protein L22	1.5912	0.0387
P29350	PTN6	Tyrosine-protein phosphatase non-receptor type 6	1.5731	0.0329
P02768	ALBU	Serum albumin	1.5717	0
P53999	TCP4	Activated RNA polymerase II transcriptional coactivator p15	1.5523	0.0012
P01859	IGHG2	Ig gamma-2 chain C region	1.5372	0.0495
Q9NUV9	GIMA4	GTPase IMAP family member 4	1.5262	0.0359
Q14019	COTL1	Coactosin-like protein	1.5212	0.0267
P52566	GDIR2	Rho GDP-dissociation inhibitor 2	1.491	0.0008
P39023	RL3	60S ribosomal protein L3	1.4735	0.0363
P06748	NPM	Nucleophosmin	1.47	0.0427
P50914	RL14	60S ribosomal protein L14	1.4623	0.04
Q00839	HNRPU	Heterogeneous nuclear ribonucleoprotein U	1.455	0.004
P02545	LMNA	Prelamin-A/C	1.4527	0.0006
Q13596	SNX1	Sorting nexin-1	1.4424	0.0421
Q01995	TAGL	Transgelin	1.4267	0.0022
Q14011	CIRBP	Cold-inducible RNA-binding protein	1.424	0.0168
P29466	CASP1	Caspase-1	1.4231	0.005
P61513	RL37A	60S ribosomal protein L37a	1.4213	0.0181
P17858	PFKAL	ATP-dependent 6-phosphofructokinase, liver type	1.4189	0.03
Q9NZU5	LMCD1	LIM and cysteine-rich domains protein 1	1.4186	0.0078
P83731	RL24	60S ribosomal protein L24	1.408	0.0218
O00499	BIN1	Myc box-dependent-interacting protein 1	1.407	0.0186
P05388	RLA0	60S acidic ribosomal protein P0	1.4059	0.0329
P07858	CATB	Cathepsin B	1.4026	0.0409
Q13642-5	FHL1	Isoform 5 of Four and a half LIM domains protein 1	1.3973	0.0246
P06702	S10A9	Protein S100-A9	1.3959	0.019
P02794	FRIH	Ferritin heavy chain	1.3943	0.0305
P23142	FBLN1	Fibulin-1	1.3841	0.0405
P28838	AMPL	Cytosol aminopeptidase	1.3815	0
Q00610	CLH1	Clathrin heavy chain 1	1.3806	0
P36871	PGM1	Phosphoglucomutase-1	1.3632	0.0003
P46777	RL5	60S ribosomal protein L5	1.3565	0.0154
P57737-3	CORO7	Isoform 3 of Coronin-7	1.3541	0.0039
P63000	RAC1	Ras-related C3 botulinum toxin substrate 1	1.3485	0.0022
P62993	GRB2	Growth factor receptor-bound protein 2	1.3469	0.0179
Q15746	MYLK	Myosin light chain kinase, smooth muscle	1.3464	0.0158
Q16181	SEPT7	Septin-7	1.3405	0.0109
P62753	RS6	40S ribosomal protein S6	1.3266	0.0342
Q96CX2	KCD12	BTB/POZ domain-containing protein KCTD12	1.3208	0.0015
Q9Y3Z3	SAMH1	Deoxynucleoside triphosphate triphosphohydrolase SAMHD1	1.3175	0.0001
Q04917	1433F	14-3-3 protein eta	1.3107	0.0254
P51884	LUM	Lumican	1.2993	0.0207
P62701	RS4X	40S ribosomal protein S4, X isoform	1.2912	0.0226
P02790	HEMO	Hemopexin	1.2906	0.0013
P07585	PGS2	Decorin	1.2882	0.0388
P02787	TRFE	Serotransferrin	1.2855	0
Q12906	ILF3	Interleukin enhancer-binding factor 3	1.2849	0.0151
P23396	RS3	40S ribosomal protein S3	1.278	0.0002
O95479	G6PE	GDH/6PGL endoplasmic bifunctional protein	1.2664	0.0349
P46926	GNPI1	Glucosamine-6-phosphate isomerase 1	1.2663	0.0275
Q9Y696	CLIC4	Chloride intracellular channel protein 4	1.263	0.0108
P67936	TPM4	Tropomyosin alpha-4 chain	1.2599	0.0062
P21333	FLNA	Filamin-A	1.2454	0
Q8WUM4	PDC6I	Programmed cell death 6-interacting protein	1.2449	0.0497
Q9NVA2	SEP11	Septin-11	1.2446	0.0059
P62244	RS15A	40S ribosomal protein S15a	1.2403	0.0295
P16949	STMN1	Stathmin	1.2305	0.0287
P08865	RSSA	40S ribosomal protein SA	1.2289	0.0224
Q86VB7-2	C163A	Isoform 2 of Scavenger receptor cysteine-rich type 1 protein M130	1.227	0.0062
P04114	APOB	Apolipoprotein B-100	1.2253	0.04
P08133	ANXA6	Annexin A6	1.2248	0.007
Q15149	PLEC	Plectin	1.2184	0.0001
P19971	TYPH	Thymidine phosphorylase	1.2163	0.0249
Q99961	SH3G1	Endophilin-A2	1.2062	0.0429
Q07960	RHG01	Rho GTPase-activating protein 1	1.2062	0.0166
P47755	CAZA2	F-actin-capping protein subunit alpha-2	1.2045	0.0499
P26038	MOES	Moesin	1.2043	0.0001
Q13813	SPTN1	Spectrin alpha chain, non-erythrocytic 1	1.1896	0.014
P06753-2	TPM3	Isoform 2 of Tropomyosin alpha-3 chain	1.1697	0.0089
P60981	DEST	Destrin	1.1689	0.0181
Q05682-5	CALD1	Isoform 5 of Caldesmon	1.1677	0.0429
Q15019-2	SEPT2	Isoform 2 of Septin-2	1.1619	0.0406
Q13557	KCC2D	Calcium/calmodulin-dependent protein kinase type II subunit delta	1.161	0.0293
Q96KP4	CNDP2	Cytosolic non-specific dipeptidase	1.1546	0.0375
P02751	FINC	Fibronectin	1.1486	0.0084
O75874	IDHC	Isocitrate dehydrogenase [NADP] cytoplasmic	1.1457	0.0376
P08670	VIME	Vimentin	1.143	0.0405
P23528	COF1	Cofilin-1	1.1416	0.0338
Q09666	AHNK	Neuroblast differentiation-associated protein AHNAK	1.1328	0
Q15075	EEA1	Early endosome antigen 1	1.1295	0.0384
P18206	VINC	Vinculin	1.0924	0.0074
O43707	ACTN4	Alpha-actinin-4	-1.10828	0.0372
P30101	PDIA3	Protein disulfide-isomerase A3	-1.13327	0.002
P02792	FRIL	Ferritin light chain	-1.13947	0.03
Q14697	GANAB	Neutral alpha-glucosidase AB	-1.14181	0.0279
P01024	CO3	Complement C3	-1.1526	0.0129
P07355	ANXA2	Annexin A2	-1.15929	0.0221
P01009	A1AT	Alpha-1-antitrypsin	-1.17536	0.0104
P14625	ENPL	Endoplasmin	-1.18385	0.0004
P49368	TCPG	T-complex protein 1 subunit gamma	-1.1936	0.0119
Q9NR45	SIAS	Sialic acid synthase	-1.1966	0.0366
P00387	NB5R3	NADH-cytochrome b5 reductase 3	-1.20744	0.0262
P09429	HMGB1	High mobility group protein B1	-1.20831	0.0231
P68104	EF1A1	Elongation factor 1-alpha 1	-1.21168	0.0073
P13639	EF2	Elongation factor 2	-1.21433	0.0026
P12814	ACTN1	Alpha-actinin-1	-1.21743	0.0077
P06733	ENOA	Alpha-enolase	-1.21862	0.0008
Q14764	MVP	Major vault protein	-1.23533	0.0023
Q96HC4	PDLI5	PDZ and LIM domain protein 5	-1.23671	0.0056
P23284	PPIB	Peptidyl-prolyl cis-trans isomerase B	-1.23916	0.0398
P07108-4	ACBP	Isoform 4 of Acyl-CoA-binding protein	-1.2427	0.0395
P13797	PLST	Plastin-3	-1.25141	0.0005
P60842	IF4A1	Eukaryotic initiation factor 4A-I	-1.25219	0.0295
P04075	ALDOA	Fructose-bisphosphate aldolase A	-1.26247	0.0001
P50991	TCPD	T-complex protein 1 subunit delta	-1.26566	0.0111
Q9UBS4	DJB11	DnaJ homolog subfamily B member 11	-1.26695	0.0228
P09601	HMOX1	Heme oxygenase 1	-1.27178	0.0328
P18669	PGAM1	Phosphoglycerate mutase 1	-1.27421	0.0049
P17655	CAN2	Calpain-2 catalytic subunit	-1.27894	0.0206
P00738	HPT	Haptoglobin	-1.28139	0.0093
Q9HDC9	APMAP	Adipocyte plasma membrane-associated protein	-1.28238	0.001
O43396	TXNL1	Thioredoxin-like protein 1	-1.28386	0.0195
P00367	DHE3	Glutamate dehydrogenase 1, mitochondrial	-1.28849	0.0016
P51149	RAB7A	Ras-related protein Rab-7a	-1.29416	0.0058
Q15293	RCN1	Reticulocalbin-1	-1.29685	0.0095
P06744	G6PI	Glucose-6-phosphate isomerase	-1.2982	0.0019
Q13724	MOGS	Mannosyl-oligosaccharide glucosidase	-1.30344	0.0363
P04406	G3P	Glyceraldehyde-3-phosphate dehydrogenase	-1.30565	0.0012
P52209	6PGD	6-phosphogluconate dehydrogenase, decarboxylating	-1.31372	0.0062
Q99426	TBCB	Tubulin-folding cofactor B	-1.31648	0.0346
P07237	PDIA1	Protein disulfide-isomerase	-1.3468	0
O43852	CALU	Calumenin	-1.35227	0.0191
P02671	FIBA	Fibrinogen alpha chain	-1.3574	0.0167
P02679	FIBG	Fibrinogen gamma chain	-1.39063	0.0091
P37802	TAGL2	Transgelin-2	-1.39899	0.0307
P30084	ECHM	Enoyl-CoA hydratase, mitochondrial	-1.39997	0.0036
P50454	SERPH	Serpin H1	-1.40746	0.0015
P13796	PLSL	Plastin-2	-1.40964	0
P17931	LEG3	Galectin-3	-1.41103	0.0097
P11021	GRP78	78 kDa glucose-regulated protein	-1.41623	0
P02675	FIBB	Fibrinogen beta chain	-1.41824	0
P27824	CALX	Calnexin	-1.4341	0
Q96I99	SUCB2	Succinyl-CoA ligase [GDP-forming] subunit beta, mitochondrial	-1.44697	0.0418
O75608	LYPA1	Acyl-protein thioesterase 1	-1.45836	0.044
P30048	PRDX3	Thioredoxin-dependent peroxide reductase, mitochondrial	-1.46692	0.0208
P19827	ITIH1	Inter-alpha-trypsin inhibitor heavy chain H1	-1.46714	0.0435
P07195	LDHB	L-lactate dehydrogenase B chain	-1.47885	0.0094
P40939	ECHA	Trifunctional enzyme subunit alpha, mitochondrial	-1.5024	0
P60903	S10AA	Protein S100-A10	-1.51745	0.0217
Q14847-2	LASP1	Isoform 2 of LIM and SH3 domain protein 1	-1.51953	0.0049
P26447	S10A4	Protein S100-A4	-1.52462	0.0079
Q6PIU2	NCEH1	Neutral cholesterol ester hydrolase 1	-1.53846	0.0422
Q9H3P7	GCP60	Golgi resident protein GCP60	-1.54297	0.0365
P07602	SAP	Prosaposin	-1.55111	0.0491
O75390	CISY	Citrate synthase, mitochondrial	-1.55715	0.0017
P29401	TKT	Transketolase	-1.56691	0
P61604	CH10	10 kDa heat shock protein, mitochondrial	-1.56986	0.0003
P55084	ECHB	Trifunctional enzyme subunit beta, mitochondrial	-1.57159	0.0028
P40926	MDHM	Malate dehydrogenase, mitochondrial	-1.57381	0
P27797	CALR	Calreticulin	-1.57679	0
P10809	CH60	60 kDa heat shock protein, mitochondrial	-1.58831	0.0001
P23786	CPT2	Carnitine O-palmitoyltransferase 2, mitochondrial	-1.60875	0.0154
P49411	EFTU	Elongation factor Tu, mitochondrial	-1.61316	0.0001
Q12931	TRAP1	Heat shock protein 75 kDa, mitochondrial	-1.61629	0.043
P48735	IDHP	Isocitrate dehydrogenase [NADP], mitochondrial	-1.61838	0.0001
P22307	NLTP	Non-specific lipid-transfer protein	-1.61891	0.0293
Q9H1E3	NUCKS	Nuclear ubiquitous casein and cyclin-dependent kinase substrate 1	-1.6218	0.0487
P32119	PRDX2	Peroxiredoxin-2	-1.62681	0.0004
P25705	ATPA	ATP synthase subunit alpha, mitochondrial	-1.62813	0
P06454	PTMA	Prothymosin alpha	-1.64908	0.0413
P50213	IDH3A	Isocitrate dehydrogenase [NAD] subunit alpha, mitochondrial	-1.65371	0.0258
P55809	SCOT1	Succinyl-CoA:3-ketoacid coenzyme A transferase 1, mitochondrial	-1.65673	0.0191
Q02218	ODO1	2-oxoglutarate dehydrogenase, mitochondrial	-1.66113	0
P06576	ATPB	ATP synthase subunit beta, mitochondrial	-1.66223	0.0014
P38646	GRP75	Stress-70 protein, mitochondrial	-1.66778	0
P36543	VATE1	V-type proton ATPase subunit E 1	-1.72861	0.001
P11310	ACADM	Medium-chain specific acyl-CoA dehydrogenase, mitochondrial	-1.78795	0.0048
P24752	THIL	Acetyl-CoA acetyltransferase, mitochondrial	-1.79276	0.0004
P11177	ODPB	Pyruvate dehydrogenase E1 component subunit beta, mitochondrial	-1.8018	0.0068
Q01469	FABP5	Fatty acid-binding protein, epidermal	-1.80832	0.0146
P07339	CATD	Cathepsin D	-1.80865	0
Q9UBR2	CATZ	Cathepsin Z	-1.81455	0.0107
P09622	DLDH	Dihydrolipoyl dehydrogenase, mitochondrial	-1.85117	0.0001
Q99798	ACON	Aconitate hydratase, mitochondrial	-1.88182	0
P00505	AATM	Aspartate aminotransferase, mitochondrial	-1.90913	0
Q8N573	OXR1	Oxidation resistance protein 1	-2.0008	0.0154
P00915	CAH1	Carbonic anhydrase 1	-2.0982	0.0058
P02042	HBD	Hemoglobin subunit delta	-2.12089	0.0007
P04080	CYTB	Cystatin-B	-2.14362	0.0004
P38606	VATA	V-type proton ATPase catalytic subunit A	-2.17912	0
P99999	CYC	Cytochrome c	-2.23614	0
P21281	VATB2	V-type proton ATPase subunit B, brain isoform	-2.39866	0
O75348	VATG1	V-type proton ATPase subunit G 1	-2.48324	0.0264
P43235	CATK	Cathepsin K	-2.96033	0.0334
P04264	K2C1	Keratin, type II cytoskeletal 1	-3.20205	0.0027
P14780	MMP9	Matrix metalloproteinase-9	-3.95726	0
P13686	PPA5	Tartrate-resistant acid phosphatase type 5	-4.03714	0.0083
P69905	HBA	Hemoglobin subunit alpha	-4.63607	0
P68871	HBB	Hemoglobin subunit beta	-4.649	0
P00918	CAH2	Carbonic anhydrase 2	-5.33903	0
P12277	KCRB	Creatine kinase B-type	-6.60066	0
a Accession numbers of proteins were derived from Swiss-Plot data base.
