# Supplementary material for: Protein Expression Profiling of Giant Cell Tumors of Bone Treated with Denosumab
Source: PLoS One. 2016 Feb 10;11(2):e0148401. doi: 10.1371/journal.pone.0148401 (PMC4749282; doi:10.1371/journal.pone.0148401)
Supplement: S7 Table — Comparative protein expression list of GCTB samples between pre-TX vs. post-Tx G. (XLSX) [file pone.0148401.s007.xlsx]

## Sheet: S7 Table
a Accession no.	Symbol	Protein name	Fold difference	P value
P02768	ALBU	Serum albumin	4.4561	0
P08670	VIME	Vimentin	3.8398	0
P02144	MYG	Myoglobin	3.3312	0.0065
P51884	LUM	Lumican	3.1524	0
P01834	IGKC	Ig kappa chain C region	3.0498	0.0004
P01857	IGHG1	Ig gamma-1 chain C region	2.998	0.0001
P01859	IGHG2	Ig gamma-2 chain C region	2.8629	0.001
P06314	KV404	Ig kappa chain V-IV region B17	2.6979	0.0417
P01008	ANT3	Antithrombin-III	2.5254	0.0325
P69905	HBA	Hemoglobin subunit alpha	2.476	0
P68871	HBB	Hemoglobin subunit beta	2.4497	0.0008
P22897	MRC1	Macrophage mannose receptor 1	2.4157	0.0424
P02787	TRFE	Serotransferrin	2.3624	0
P02545	LMNA	Prelamin-A/C	2.3411	0
P01861	IGHG4	Ig gamma-4 chain C region	2.337	0.0005
Q4V9L6	TM119	Transmembrane protein 119	2.3241	0.031
P06309	KV205	Ig kappa chain V-II region GM607 (Fragment)	2.2125	0.0286
P36955	PEDF	Pigment epithelium-derived factor	2.2043	0
P0CG05	LAC2	Ig lambda-2 chain C regions	2.1937	0.0099
P02774	VTDB	Vitamin D-binding protein	2.1795	0.0003
P07585	PGS2	Decorin	2.1681	0.0008
P21589-2	5NTD	Isoform 2 of 5'-nucleotidase	2.1273	0.0005
P01023	A2MG	Alpha-2-macroglobulin	2.0827	0
P52943	CRIP2	Cysteine-rich protein 2	2.0557	0.006
P02749	APOH	Beta-2-glycoprotein 1	2.0483	0.0087
P01876	IGHA1	Ig alpha-1 chain C region	2.0481	0
P23634	AT2B4	Plasma membrane calcium-transporting ATPase 4	2.0437	0.0009
P01009	A1AT	Alpha-1-antitrypsin	2.0253	0
O15335	CHAD	Chondroadherin	2.0175	0.0001
P04004	VTNC	Vitronectin	1.9982	0.0147
P01871	IGHM	Ig mu chain C region	1.9838	0.001
P02511	CRYAB	Alpha-crystallin B chain	1.9838	0.0139
Q99983	OMD	Osteomodulin	1.9772	0.001
P02790	HEMO	Hemopexin	1.9537	0.0018
P00738	HPT	Haptoglobin	1.9258	0
P02647	APOA1	Apolipoprotein A-I	1.9246	0.0013
P02679	FIBG	Fibrinogen gamma chain	1.9147	0
P35542	SAA4	Serum amyloid A-4 protein	1.8979	0.0173
P01011	AACT	Alpha-1-antichymotrypsin	1.8976	0.0058
Q86VB7-2	C163A	Isoform 2 of Scavenger receptor cysteine-rich type 1 protein M130	1.8792	0.0006
P01860	IGHG3	Ig gamma-3 chain C region	1.876	0.0008
O95865	DDAH2	N(G),N(G)-dimethylarginine dimethylaminohydrolase 2	1.8323	0.0005
Q13642-1	FHL1	Isoform 1 of Four and a half LIM domains protein 1	1.8213	0
Q15063-3	POSTN	Isoform 3 of Periostin	1.7942	0
P08123	CO1A2	Collagen alpha-2(I) chain	1.7737	0.0014
P06727	APOA4	Apolipoprotein A-IV	1.7705	0.0058
P01024	CO3	Complement C3	1.7673	0
P17858	PFKAL	ATP-dependent 6-phosphofructokinase, liver type	1.7568	0.0008
Q15113	PCOC1	Procollagen C-endopeptidase enhancer 1	1.7544	0.0173
O43707	ACTN4	Alpha-actinin-4	1.7485	0
P08603	CFAH	Complement factor H	1.7329	0.0002
P00450	CERU	Ceruloplasmin	1.7231	0.0003
P08473	NEP	Neprilysin	1.7133	0.0004
P02042	HBD	Hemoglobin subunit delta	1.7037	0.0175
P07451	CAH3	Carbonic anhydrase 3	1.6921	0.0257
Q96JY6-5	PDLI2	Isoform 5 of PDZ and LIM domain protein 2	1.6919	0.0483
P22626	ROA2	Heterogeneous nuclear ribonucleoproteins A2/B1	1.6788	0.0079
P02765	FETUA	Alpha-2-HS-glycoprotein	1.6758	0.0004
Q96EP5	DAZP1	DAZ-associated protein 1	1.6755	0.0274
P02675	FIBB	Fibrinogen beta chain	1.6418	0
Q14011	CIRBP	Cold-inducible RNA-binding protein	1.6325	0.0082
P00915	CAH1	Carbonic anhydrase 1	1.6299	0.0011
P60981	DEST	Destrin	1.6007	0
Q13813	SPTN1	Spectrin alpha chain, non-erythrocytic 1	1.5983	0.0077
Q15582	BGH3	Transforming growth factor-beta-induced protein ig-h3	1.5949	0.0006
O75369	FLNB	Filamin-B	1.5847	0
Q99439	CNN2	Calponin-2	1.5781	0.0454
Q00587	BORG5	Cdc42 effector protein 1	1.5656	0.0191
P02671	FIBA	Fibrinogen alpha chain	1.5612	0.0092
P02760	AMBP	Protein AMBP	1.5611	0.0106
P12814	ACTN1	Alpha-actinin-1	1.5393	0
P0DMV9	HS71B	Heat shock 70 kDa protein 1B	1.5351	0
Q14019	COTL1	Coactosin-like protein	1.5182	0.0031
P00734	THRB	Prothrombin	1.5132	0.0171
P31146	COR1A	Coronin-1A	1.51	0.0305
P61769	B2MG	Beta-2-microglobulin	1.5016	0.042
Q99715	COCA1	Collagen alpha-1(XII) chain	1.4913	0.0227
P13591	NCAM1	Neural cell adhesion molecule 1	1.4911	0.0117
Q9UKX5	ITA11	Integrin alpha-11	1.4873	0.0146
P04114	APOB	Apolipoprotein B-100	1.4809	0.0136
P07951-2	TPM2	Isoform 2 of Tropomyosin beta chain	1.4765	0.0397
P0C0L4	CO4A	Complement C4-A	1.4759	0.0001
P06753-2	TPM3	Isoform 2 of Tropomyosin alpha-3 chain	1.4727	0
Q99598	TSNAX	Translin-associated protein X	1.4697	0.0271
P21291	CSRP1	Cysteine and glycine-rich protein 1	1.4694	0.0063
Q05682-5	CALD1	Isoform 5 of Caldesmon	1.4666	0
O43491	E41L2	Band 4.1-like protein 2	1.4572	0.0002
Q15149-4	PLEC	Isoform 4 of Plectin	1.4559	0
P05556	ITB1	Integrin beta-1	1.4533	0.0029
P15144	AMPN	Aminopeptidase N	1.4498	0.0098
P35237	SPB6	Serpin B6	1.4315	0.0118
Q00839	HNRPU	Heterogeneous nuclear ribonucleoprotein U	1.4084	0.0033
Q9NVA2	SEP11	Septin-11	1.3957	0.0001
Q09666	AHNK	Neuroblast differentiation-associated protein AHNAK	1.3857	0
Q15417	CNN3	Calponin-3	1.3676	0.0058
P11586	C1TC	C-1-tetrahydrofolate synthase, cytoplasmic	1.3501	0.023
P12111	CO6A3	Collagen alpha-3(VI) chain	1.3461	0.0452
P67936	TPM4	Tropomyosin alpha-4 chain	1.3335	0
Q9UBG0	MRC2	C-type mannose receptor 2	1.3257	0.0272
Q9UBT2	SAE2	SUMO-activating enzyme subunit 2	1.3111	0.032
P09651	ROA1	Heterogeneous nuclear ribonucleoprotein A1	1.3107	0.0257
P62258	1433E	14-3-3 protein epsilon	1.3094	0.0004
Q9NZM1	MYOF	Myoferlin	1.3081	0.0068
P05023	AT1A1	Sodium/potassium-transporting ATPase subunit alpha-1	1.3049	0.0175
Q15019-2	SEPT2	Isoform 2 of Septin-2	1.3022	0.0064
Q9NZU5	LMCD1	LIM and cysteine-rich domains protein 1	1.294	0.0092
Q96AC1	FERM2	Fermitin family homolog 2	1.2706	0.0075
P21333	FLNA	Filamin-A	1.2647	0
Q16658	FSCN1	Fascin	1.2639	0.0012
P50502	F10A1	Hsc70-interacting protein	1.2555	0.0135
Q9Y3Z3	SAMH1	Deoxynucleoside triphosphate triphosphohydrolase SAMHD1	1.2412	0.005
P30041	PRDX6	Peroxiredoxin-6	1.2371	0.0156
P62328	TYB4	Thymosin beta-4	1.2162	0.0438
P32119	PRDX2	Peroxiredoxin-2	1.2106	0.0177
Q07954	LRP1	Prolow-density lipoprotein receptor-related protein 1	1.2095	0.0429
P10768	ESTD	S-formylglutathione hydrolase	1.1891	0.0362
P08758	ANXA5	Annexin A5	1.1457	0.0268
P09382	LEG1	Galectin-1	-1.16401	0.0492
P60174	TPIS	Triosephosphate isomerase	-1.17192	0.0027
Q8NBS9	TXND5	Thioredoxin domain-containing protein 5	-1.17288	0.0415
P30101	PDIA3	Protein disulfide-isomerase A3	-1.17426	0.0043
P14314	GLU2B	Glucosidase 2 subunit beta	-1.17633	0.0225
Q14204	DYHC1	Cytoplasmic dynein 1 heavy chain 1	-1.18977	0.0084
P00558	PGK1	Phosphoglycerate kinase 1	-1.19076	0.0004
P07900	HS90A	Heat shock protein HSP 90-alpha	-1.1976	0.0026
P11142	HSP7C	Heat shock cognate 71 kDa protein	-1.19818	0.0009
P09429	HMGB1	High mobility group protein B1	-1.20192	0.0004
P50395	GDIB	Rab GDP dissociation inhibitor beta	-1.20627	0.0412
P61978	HNRPK	Heterogeneous nuclear ribonucleoprotein K	-1.20963	0.0102
P20810-6	ICAL	Isoform 6 of Calpastatin	-1.22085	0.0248
P29692	EF1D	Elongation factor 1-delta	-1.22309	0.0197
Q06830	PRDX1	Peroxiredoxin-1	-1.2288	0.0474
P07737	PROF1	Profilin-1	-1.23198	0.001
P23528	COF1	Cofilin-1	-1.23335	0.0075
P08238	HS90B	Heat shock protein HSP 90-beta	-1.24394	0.0036
P00338	LDHA	L-lactate dehydrogenase A chain	-1.25235	0.0041
Q96AY3	FKB10	Peptidyl-prolyl cis-trans isomerase FKBP10	-1.27421	0.0403
Q02818	NUCB1	Nucleobindin-1	-1.28502	0.0057
Q15365	PCBP1	Poly(rC)-binding protein 1	-1.28816	0.0454
P68104	EF1A1	Elongation factor 1-alpha 1	-1.29887	0.0001
Q96D15	RCN3	Reticulocalbin-3	-1.29938	0.0268
Q9BR76	COR1B	Coronin-1B	-1.3031	0.0344
Q9P2E9	RRBP1	Ribosome-binding protein 1	-1.30856	0
P41250	SYG	Glycine--tRNA ligase	-1.31182	0.0324
P37802	TAGL2	Transgelin-2	-1.31234	0.0195
P36957	ODO2	Dihydrolipoyllysine-residue succinyltransferase component of 2-oxoglutarate dehydrogenase complex, mitochondrial	-1.3151	0.0431
O94979	SC31A	Protein transport protein Sec31A	-1.33085	0.0075
Q9ULV4	COR1C	Coronin-1C	-1.33565	0.0068
P07237	PDIA1	Protein disulfide-isomerase	-1.33708	0.0014
Q01518	CAP1	Adenylyl cyclase-associated protein 1	-1.34354	0.0002
Q14195-2	DPYL3	Isoform LCRMP-4 of Dihydropyrimidinase-related protein 3	-1.3488	0.0205
P14625	ENPL	Endoplasmin	-1.34971	0
O15511	ARPC5	Actin-related protein 2/3 complex subunit 5	-1.35593	0.0243
P13639	EF2	Elongation factor 2	-1.35612	0.0005
Q15293	RCN1	Reticulocalbin-1	-1.36388	0.0402
P50995	ANX11	Annexin A11	-1.38026	0.0496
P07339	CATD	Cathepsin D	-1.39548	0.0026
P40926	MDHM	Malate dehydrogenase, mitochondrial	-1.40865	0
Q08209	PP2BA	Serine/threonine-protein phosphatase 2B catalytic subunit alpha isoform	-1.41663	0.0252
P48444	COPD	Coatomer subunit delta	-1.42511	0.0246
P07814	SYEP	Bifunctional glutamate/proline--tRNA ligase	-1.43143	0.0403
P07195	LDHB	L-lactate dehydrogenase B chain	-1.43596	0.0001
O14744	ANM5	Protein arginine N-methyltransferase 5	-1.43802	0.0446
P02794	FRIH	Ferritin heavy chain	-1.46135	0.0101
Q9Y4L1	HYOU1	Hypoxia up-regulated protein 1	-1.4782	0.0101
P08133	ANXA6	Annexin A6	-1.48434	0.0152
P68402	PA1B2	Platelet-activating factor acetylhydrolase IB subunit beta	-1.49745	0.0394
P17931	LEG3	Galectin-3	-1.49835	0.0371
P40227	TCPZ	T-complex protein 1 subunit zeta	-1.51172	0.0266
P06733	ENOA	Alpha-enolase	-1.51446	0
P61604	CH10	10 kDa heat shock protein, mitochondrial	-1.53046	0.0035
P38117	ETFB	Electron transfer flavoprotein subunit beta	-1.54107	0.0034
P49368	TCPG	T-complex protein 1 subunit gamma	-1.54823	0.0046
P06756	ITAV	Integrin alpha-V	-1.55304	0.0027
Q04637-8	IF4G1	Isoform 8 of Eukaryotic translation initiation factor 4 gamma 1	-1.554	0.004
P14618	KPYM	Pyruvate kinase PKM	-1.58403	0.0052
P10809	CH60	60 kDa heat shock protein, mitochondrial	-1.59566	0.0002
P02792	FRIL	Ferritin light chain	-1.59719	0.0138
P40121	CAPG	Macrophage-capping protein	-1.61551	0.0018
P48643	TCPE	T-complex protein 1 subunit epsilon	-1.61917	0.0004
O43852	CALU	Calumenin	-1.62206	0.0178
P55809	SCOT1	Succinyl-CoA:3-ketoacid coenzyme A transferase 1, mitochondrial	-1.6239	0.001
P00505	AATM	Aspartate aminotransferase, mitochondrial	-1.63747	0.0002
Q04446	GLGB	1,4-alpha-glucan-branching enzyme	-1.63908	0.0309
P09622	DLDH	Dihydrolipoyl dehydrogenase, mitochondrial	-1.64312	0.0072
P53396	ACLY	ATP-citrate synthase	-1.64663	0.0164
P50213	IDH3A	Isocitrate dehydrogenase [NAD] subunit alpha, mitochondrial	-1.64935	0.0042
O95394	AGM1	Phosphoacetylglucosamine mutase	-1.68776	0.0394
P23284	PPIB	Peptidyl-prolyl cis-trans isomerase B	-1.70882	0.0001
P11021	GRP78	78 kDa glucose-regulated protein	-1.7135	0
P40939	ECHA	Trifunctional enzyme subunit alpha, mitochondrial	-1.71497	0.0001
P04406	G3P	Glyceraldehyde-3-phosphate dehydrogenase	-1.76523	0.0003
P04075	ALDOA	Fructose-bisphosphate aldolase A	-1.77399	0
P27797	CALR	Calreticulin	-1.7963	0
P31949	S10AB	Protein S100-A11	-1.80018	0.0347
O75390	CISY	Citrate synthase, mitochondrial	-1.81785	0.0182
P29401	TKT	Transketolase	-1.87688	0
P13796	PLSL	Plastin-2	-1.89286	0
P48735	IDHP	Isocitrate dehydrogenase [NADP], mitochondrial	-1.90876	0.0006
Q99798	ACON	Aconitate hydratase, mitochondrial	-1.91939	0.0001
P38646	GRP75	Stress-70 protein, mitochondrial	-1.92234	0.0004
P22307	NLTP	Non-specific lipid-transfer protein	-1.92827	0.0041
P09525	ANXA4	Annexin A4	-1.93199	0.0277
P15153	RAC2	Ras-related C3 botulinum toxin substrate 2	-1.9581	0.0293
P50454	SERPH	Serpin H1	-1.98334	0.0003
P99999	CYC	Cytochrome c	-2.1106	0.0044
Q9UBR2	CATZ	Cathepsin Z	-2.21976	0.0162
P07355	ANXA2	Annexin A2	-2.26809	0
P19367	HXK1	Hexokinase-1	-2.30256	0.019
Q14764	MVP	Major vault protein	-2.34687	0.0168
P55084	ECHB	Trifunctional enzyme subunit beta, mitochondrial	-2.4728	0.0014
P36543	VATE1	V-type proton ATPase subunit E 1	-2.51826	0.0008
P38606	VATA	V-type proton ATPase catalytic subunit A	-2.57533	0
P21283	VATC1	V-type proton ATPase subunit C 1	-2.67308	0.0359
P21281	VATB2	V-type proton ATPase subunit B, brain isoform	-2.86862	0
P60903	S10AA	Protein S100-A10	-3.08356	0.0128
P04080	CYTB	Cystatin-B	-3.40599	0.0001
O75348	VATG1	V-type proton ATPase subunit G 1	-3.74111	0.0205
P14780	MMP9	Matrix metalloproteinase-9	-4.29185	0
P13686	PPA5	Tartrate-resistant acid phosphatase type 5	-5.47046	0.0068
P00918	CAH2	Carbonic anhydrase 2	-5.60224	0
P12277	KCRB	Creatine kinase B-type	-7.96178	0
a Accession numbers of proteins were derived from Swiss-Plot data base.
