# Supplementary material for: Protein Expression Profiling of Giant Cell Tumors of Bone Treated with Denosumab
Source: PLoS One. 2016 Feb 10;11(2):e0148401. doi: 10.1371/journal.pone.0148401 (PMC4749282; doi:10.1371/journal.pone.0148401)
Supplement: S8 Table — Comparative protein expression list of GCTB samples between pre-TX vs. post-Tx H. (XLSX) [file pone.0148401.s008.xlsx]

## Sheet: S8 Table
a Accession no.	Symbol	Protein name	Fold difference	P value
P02144	MYG	Myoglobin	5.228	0.005
P02768	ALBU	Serum albumin	4.4784	0
P08670	VIME	Vimentin	4.039	0
Q9Y5Y7	LYVE1	Lymphatic vessel endothelial hyaluronic acid receptor 1 OS=Homo sapiens GN=LYVE1 PE=1 SV=2	3.7717	0.0484
P51884	LUM	Lumican	3.671	0
P06314	KV404	Ig kappa chain V-IV region B17	2.7877	0.0477
P07910	HNRPC	Heterogeneous nuclear ribonucleoproteins C1/C2 OS=Homo sapiens GN=HNRNPC PE=1 SV=4	2.7428	0.0235
P05452	TETN	Tetranectin OS=Homo sapiens GN=CLEC3B PE=1 SV=3	2.6953	0.0379
P01834	IGKC	Ig kappa chain C region	2.6932	0.0016
P01857	IGHG1	Ig gamma-1 chain C region	2.6328	0
P01859	IGHG2	Ig gamma-2 chain C region	2.5099	0.0016
P68871	HBB	Hemoglobin subunit beta	2.4987	0.0006
P02749	APOH	Beta-2-glycoprotein 1	2.4669	0.0022
P36955	PEDF	Pigment epithelium-derived factor	2.3945	0
P02545	LMNA	Prelamin-A/C	2.3385	0
P0CG05	LAC2	Ig lambda-2 chain C regions	2.3292	0.0016
P69905	HBA	Hemoglobin subunit alpha	2.3245	0
P02787	TRFE	Serotransferrin	2.23	0
P06732	KCRM	Creatine kinase M-type OS=Homo sapiens GN=CKM PE=1 SV=2	2.2272	0.001
P02763	A1AG1	Alpha-1-acid glycoprotein 1 OS=Homo sapiens GN=ORM1 PE=1 SV=1	2.1992	0.0486
Q99983	OMD	Osteomodulin	2.1991	0.0005
P02679	FIBG	Fibrinogen gamma chain	2.1872	0
P02774	VTDB	Vitamin D-binding protein	2.1837	0.0001
P01861	IGHG4	Ig gamma-4 chain C region	2.177	0.0002
P02748	CO9	Complement component C9 OS=Homo sapiens GN=C9 PE=1 SV=2	2.1688	0.0235
P07585	PGS2	Decorin	2.1618	0.0002
P02647	APOA1	Apolipoprotein A-I	2.1311	0.0003
Q86VB7-2	C163A	Isoform 2 of Scavenger receptor cysteine-rich type 1 protein M130	2.1237	0
Q4V9L6	TM119	Transmembrane protein 119	2.098	0.0495
O15335	CHAD	Chondroadherin	2.0809	0.0007
P22897	MRC1	Macrophage mannose receptor 1	2.077	0.0427
P07451	CAH3	Carbonic anhydrase 3	2.0464	0.0395
P01876	IGHA1	Ig alpha-1 chain C region	2.0421	0
P01009	A1AT	Alpha-1-antitrypsin	2.0373	0
P01871	IGHM	Ig mu chain C region	2.027	0.0001
P08473	NEP	Neprilysin	2.0256	0
P01011	AACT	Alpha-1-antichymotrypsin	2.012	0.0022
P02652	APOA2	Apolipoprotein A-II OS=Homo sapiens GN=APOA2 PE=1 SV=1	1.9909	0.0281
P02042	HBD	Hemoglobin subunit delta	1.9861	0.0017
P09493-5	TPM1	Isoform 5 of Tropomyosin alpha-1 chain OS=Homo sapiens GN=TPM1	1.9695	0.0416
P01860	IGHG3	Ig gamma-3 chain C region	1.9691	0.0077
P01023	A2MG	Alpha-2-macroglobulin	1.9396	0
Q1KMD3	HNRL2	Heterogeneous nuclear ribonucleoprotein U-like protein 2 OS=Homo sapiens GN=HNRNPUL2 PE=1 SV=1	1.9388	0.0399
P02790	HEMO	Hemopexin	1.903	0.0051
Q15063-3	POSTN	Isoform 3 of Periostin	1.8802	0.0002
P08123	CO1A2	Collagen alpha-2(I) chain	1.8714	0.0024
P04004	VTNC	Vitronectin	1.8494	0.0392
O43707	ACTN4	Alpha-actinin-4	1.8434	0
P00450	CERU	Ceruloplasmin	1.8421	0.0009
P00738	HPT	Haptoglobin	1.8235	0
Q01082	SPTB2	Spectrin beta chain, non-erythrocytic 1 OS=Homo sapiens GN=SPTBN1 PE=1 SV=2	1.8119	0.0362
P02675	FIBB	Fibrinogen beta chain	1.799	0.0002
P21589-2	5NTD	Isoform 2 of 5'-nucleotidase	1.797	0.043
O95865	DDAH2	N(G),N(G)-dimethylarginine dimethylaminohydrolase 2	1.785	0.0047
Q15113	PCOC1	Procollagen C-endopeptidase enhancer 1	1.7843	0.016
P02511	CRYAB	Alpha-crystallin B chain	1.78	0.0053
P08603	CFAH	Complement factor H	1.7671	0
P52943	CRIP2	Cysteine-rich protein 2	1.7474	0.0296
P17858	PFKAL	ATP-dependent 6-phosphofructokinase, liver type	1.7453	0.0105
P02765	FETUA	Alpha-2-HS-glycoprotein	1.7214	0.0091
P04114	APOB	Apolipoprotein B-100	1.7074	0.0028
Q15582	BGH3	Transforming growth factor-beta-induced protein ig-h3	1.6957	0.0001
P22626	ROA2	Heterogeneous nuclear ribonucleoproteins A2/B1	1.6921	0.0067
P01024	CO3	Complement C3	1.6906	0
Q13642-1	FHL1	Isoform 1 of Four and a half LIM domains protein 1	1.6838	0.0002
Q8TCT1	PHOP1	Phosphoethanolamine/phosphocholine phosphatase OS=Homo sapiens GN=PHOSPHO1 PE=1 SV=1	1.6817	0.0044
P11215	ITAM	Integrin alpha-M OS=Homo sapiens GN=ITGAM PE=1 SV=2	1.6724	0.0382
P06727	APOA4	Apolipoprotein A-IV	1.6689	0.0139
P51991	ROA3	Heterogeneous nuclear ribonucleoprotein A3 OS=Homo sapiens GN=HNRNPA3 PE=1 SV=2	1.6289	0.0444
P00751	CFAB	Complement factor B OS=Homo sapiens GN=CFB PE=1 SV=2	1.6023	0.0255
P02671	FIBA	Fibrinogen alpha chain	1.5934	0.0114
P09496	CLCA	Clathrin light chain A OS=Homo sapiens GN=CLTA PE=1 SV=1	1.5374	0.0009
Q9UKX5	ITA11	Integrin alpha-11	1.5127	0.034
P00915	CAH1	Carbonic anhydrase 1	1.5075	0.0011
O75369	FLNB	Filamin-B	1.5039	0
Q15149-4	PLEC	Isoform 4 of Plectin	1.4993	0
P0C0L4	CO4A	Complement C4-A	1.483	0
P12814	ACTN1	Alpha-actinin-1	1.4789	0
Q13813	SPTN1	Spectrin alpha chain, non-erythrocytic 1	1.4762	0.0315
P06753-2	TPM3	Isoform 2 of Tropomyosin alpha-3 chain	1.457	0
Q15417	CNN3	Calponin-3	1.4516	0.0027
Q9UKK9	NUDT5	ADP-sugar pyrophosphatase OS=Homo sapiens GN=NUDT5 PE=1 SV=1	1.4514	0.0493
P02760	AMBP	Protein AMBP	1.4487	0.0257
Q05682-5	CALD1	Isoform 5 of Caldesmon	1.4388	0
P11586	C1TC	C-1-tetrahydrofolate synthase, cytoplasmic	1.4279	0.0486
Q9UBG0	MRC2	C-type mannose receptor 2	1.4279	0.0078
P05556	ITB1	Integrin beta-1	1.4202	0.0292
P02452	CO1A1	Collagen alpha-1(I) chain OS=Homo sapiens GN=COL1A1 PE=1 SV=5	1.4152	0.014
Q00839	HNRPU	Heterogeneous nuclear ribonucleoprotein U	1.4054	0.0001
P09651	ROA1	Heterogeneous nuclear ribonucleoprotein A1	1.4027	0.0317
P62736	ACTA	Actin, aortic smooth muscle OS=Homo sapiens GN=ACTA2 PE=1 SV=1	1.3975	0.0015
P60981	DEST	Destrin	1.3918	0.0001
Q6YHK3	CD109	CD109 antigen OS=Homo sapiens GN=CD109 PE=1 SV=2	1.3906	0.0136
P04040	CATA	Catalase OS=Homo sapiens GN=CAT PE=1 SV=3	1.3874	0.0308
Q14019	COTL1	Coactosin-like protein	1.3683	0.0269
Q9NVA2	SEP11	Septin-11	1.3167	0.003
Q07954	LRP1	Prolow-density lipoprotein receptor-related protein 1	1.3135	0.0004
Q9NUV9	GIMA4	GTPase IMAP family member 4 OS=Homo sapiens GN=GIMAP4 PE=1 SV=1	1.3056	0.0489
P22570	ADRO	NADPH:adrenodoxin oxidoreductase, mitochondrial OS=Homo sapiens GN=FDXR PE=1 SV=3	1.2939	0.0101
P21291	CSRP1	Cysteine and glycine-rich protein 1	1.2908	0.0348
P0DMV9	HS71B	Heat shock 70 kDa protein 1B	1.286	0.007
P12111	CO6A3	Collagen alpha-3(VI) chain	1.2835	0.0483
P62258	1433E	14-3-3 protein epsilon	1.2729	0.0035
Q09666	AHNK	Neuroblast differentiation-associated protein AHNAK	1.2711	0
P02461	CO3A1	Collagen alpha-1(III) chain OS=Homo sapiens GN=COL3A1 PE=1 SV=4	1.2606	0.0484
O43491	E41L2	Band 4.1-like protein 2	1.2468	0.0097
P67936	TPM4	Tropomyosin alpha-4 chain	1.2312	0.0023
Q9Y3Z3	SAMH1	Deoxynucleoside triphosphate triphosphohydrolase SAMHD1	1.2243	0.0326
Q9NZM1	MYOF	Myoferlin	1.2205	0.0349
P21333	FLNA	Filamin-A	1.2119	0
Q93052	LPP	Lipoma-preferred partner OS=Homo sapiens GN=LPP PE=1 SV=1	1.189	0.0413
Q6UVK1	CSPG4	Chondroitin sulfate proteoglycan 4 OS=Homo sapiens GN=CSPG4 PE=1 SV=2	1.1853	0.0382
P30101	PDIA3	Protein disulfide-isomerase A3	-1.15527	0.0137
Q9Y490	TLN1	Talin-1 OS=Homo sapiens GN=TLN1 PE=1 SV=3	-1.16347	0.0083
Q8NBS9	TXND5	Thioredoxin domain-containing protein 5	-1.17398	0.0476
P61160-2	ARP2	Isoform 2 of Actin-related protein 2 OS=Homo sapiens GN=ACTR2	-1.19976	0.0303
P07237	PDIA1	Protein disulfide-isomerase	-1.20294	0.014
P60174	TPIS	Triosephosphate isomerase	-1.20438	0.0363
P50395	GDIB	Rab GDP dissociation inhibitor beta	-1.20744	0.0263
P07900	HS90A	Heat shock protein HSP 90-alpha	-1.21065	0.013
P13797	PLST	Plastin-3 OS=Homo sapiens GN=PLS3 PE=1 SV=4	-1.23047	0.038
Q02818	NUCB1	Nucleobindin-1	-1.23396	0.0459
P14314	GLU2B	Glucosidase 2 subunit beta	-1.23732	0.0151
P61981	1433G	14-3-3 protein gamma OS=Homo sapiens GN=YWHAG PE=1 SV=2	-1.24922	0.0474
P23528	COF1	Cofilin-1	-1.25047	0.0192
P11142	HSP7C	Heat shock cognate 71 kDa protein	-1.25219	0.0013
P00558	PGK1	Phosphoglycerate kinase 1	-1.25329	0.001
P37802	TAGL2	Transgelin-2	-1.25518	0.0255
Q96QK1	VPS35	Vacuolar protein sorting-associated protein 35 OS=Homo sapiens GN=VPS35 PE=1 SV=2	-1.26135	0.007
Q9P2E9	RRBP1	Ribosome-binding protein 1	-1.26823	0.0015
P20810-6	ICAL	Isoform 6 of Calpastatin	-1.27845	0.0336
P49748	ACADV	Very long-chain specific acyl-CoA dehydrogenase, mitochondrial OS=Homo sapiens GN=ACADVL PE=1 SV=1	-1.29082	0.0251
P39019	RS19	40S ribosomal protein S19 OS=Homo sapiens GN=RPS19 PE=1 SV=2	-1.29416	0.0416
P48444	COPD	Coatomer subunit delta	-1.30293	0.0085
P40925	MDHC	Malate dehydrogenase, cytoplasmic OS=Homo sapiens GN=MDH1 PE=1 SV=4	-1.30548	0.0012
O60701	UGDH	UDP-glucose 6-dehydrogenase OS=Homo sapiens GN=UGDH PE=1 SV=1	-1.31182	0.0166
P07737	PROF1	Profilin-1	-1.32573	0.0031
P00338	LDHA	L-lactate dehydrogenase A chain	-1.32573	0.0015
Q02878	RL6	60S ribosomal protein L6 OS=Homo sapiens GN=RPL6 PE=1 SV=3	-1.32661	0.0378
Q9Y6G9	DC1L1	Cytoplasmic dynein 1 light intermediate chain 1 OS=Homo sapiens GN=DYNC1LI1 PE=1 SV=3	-1.33209	0.031
Q02218	ODO1	2-oxoglutarate dehydrogenase, mitochondrial OS=Homo sapiens GN=OGDH PE=1 SV=3	-1.33476	0.0253
Q9Y4L1	HYOU1	Hypoxia up-regulated protein 1	-1.35062	0.0315
P49411	EFTU	Elongation factor Tu, mitochondrial OS=Homo sapiens GN=TUFM PE=1 SV=2	-1.35851	0.0003
P29692	EF1D	Elongation factor 1-delta	-1.3587	0.0307
Q06830	PRDX1	Peroxiredoxin-1	-1.36295	0.0206
P08133	ANXA6	Annexin A6	-1.36743	0.0476
Q9NTK5	OLA1	Obg-like ATPase 1 OS=Homo sapiens GN=OLA1 PE=1 SV=2	-1.38179	0.0341
P68104	EF1A1	Elongation factor 1-alpha 1	-1.3837	0.0036
O00764	PDXK	Pyridoxal kinase OS=Homo sapiens GN=PDXK PE=1 SV=1	-1.39179	0.0407
P06756	ITAV	Integrin alpha-V	-1.39295	0.0076
P40926	MDHM	Malate dehydrogenase, mitochondrial	-1.40272	0
P60842	IF4A1	Eukaryotic initiation factor 4A-I OS=Homo sapiens GN=EIF4A1 PE=1 SV=1	-1.40528	0.0088
Q7KZF4	SND1	Staphylococcal nuclease domain-containing protein 1 OS=Homo sapiens GN=SND1 PE=1 SV=1	-1.40805	0.0273
P36957	ODO2	Dihydrolipoyllysine-residue succinyltransferase component of 2-oxoglutarate dehydrogenase complex, mitochondrial	-1.41223	0.0282
P09429	HMGB1	High mobility group protein B1	-1.41243	0.0003
P49368	TCPG	T-complex protein 1 subunit gamma	-1.41603	0.0214
P08238	HS90B	Heat shock protein HSP 90-beta	-1.41643	0.0019
P13639	EF2	Elongation factor 2	-1.42328	0.0001
P07195	LDHB	L-lactate dehydrogenase B chain	-1.42878	0.0094
P07339	CATD	Cathepsin D	-1.43021	0.0067
P02751	FINC	Fibronectin OS=Homo sapiens GN=FN1 PE=1 SV=4	-1.44196	0.0347
P78417	GSTO1	Glutathione S-transferase omega-1 OS=Homo sapiens GN=GSTO1 PE=1 SV=2	-1.44259	0.0269
P14625	ENPL	Endoplasmin	-1.45307	0
P22102	PUR2	Trifunctional purine biosynthetic protein adenosine-3 OS=Homo sapiens GN=GART PE=1 SV=1	-1.45497	0.0163
P50135	HNMT	Histamine N-methyltransferase OS=Homo sapiens GN=HNMT PE=1 SV=1	-1.46886	0.0446
P10809	CH60	60 kDa heat shock protein, mitochondrial	-1.4817	0
Q14195-2	DPYL3	Isoform LCRMP-4 of Dihydropyrimidinase-related protein 3	-1.4839	0.0012
Q15293	RCN1	Reticulocalbin-1	-1.4839	0.0028
P07814	SYEP	Bifunctional glutamate/proline--tRNA ligase	-1.48854	0.0249
P48643	TCPE	T-complex protein 1 subunit epsilon	-1.48854	0.0001
Q01518	CAP1	Adenylyl cyclase-associated protein 1	-1.49009	0
P14317	HCLS1	Hematopoietic lineage cell-specific protein OS=Homo sapiens GN=HCLS1 PE=1 SV=3	-1.49611	0.0367
Q04637-8	IF4G1	Isoform 8 of Eukaryotic translation initiation factor 4 gamma 1	-1.51263	0.0322
P14618-2	KPYM	Isoform M1 of Pyruvate kinase PKM OS=Homo sapiens GN=PKM	-1.51492	0.0449
Q96TA1	NIBL1	Niban-like protein 1 OS=Homo sapiens GN=FAM129B PE=1 SV=3	-1.5186	0.0393
P50213	IDH3A	Isocitrate dehydrogenase [NAD] subunit alpha, mitochondrial	-1.5223	0.0145
P09622	DLDH	Dihydrolipoyl dehydrogenase, mitochondrial	-1.52835	0.0109
O94979	SC31A	Protein transport protein Sec31A	-1.53516	0.0487
P50991	TCPD	T-complex protein 1 subunit delta OS=Homo sapiens GN=CCT4 PE=1 SV=4	-1.54321	0.0048
P38117	ETFB	Electron transfer flavoprotein subunit beta	-1.54583	0.004
P61604	CH10	10 kDa heat shock protein, mitochondrial	-1.55739	0.0109
P22307	NLTP	Non-specific lipid-transfer protein	-1.55982	0.0113
Q9H299	SH3L3	SH3 domain-binding glutamic acid-rich-like protein 3 OS=Homo sapiens GN=SH3BGRL3 PE=1 SV=1	-1.56226	0.0341
P50990	TCPQ	T-complex protein 1 subunit theta OS=Homo sapiens GN=CCT8 PE=1 SV=4	-1.5758	0.0141
P40121	CAPG	Macrophage-capping protein	-1.5758	0.006
P19367	HXK1	Hexokinase-1	-1.59084	0.0135
P02792	FRIL	Ferritin light chain	-1.61394	0.0324
P00505	AATM	Aspartate aminotransferase, mitochondrial	-1.61499	0.0016
P06733	ENOA	Alpha-enolase	-1.63666	0
P40939	ECHA	Trifunctional enzyme subunit alpha, mitochondrial	-1.64366	0.0006
P02794	FRIH	Ferritin heavy chain	-1.64772	0.007
O43852	CALU	Calumenin	-1.67983	0.0201
P14618	KPYM	Pyruvate kinase PKM	-1.68663	0.0029
P04406	G3P	Glyceraldehyde-3-phosphate dehydrogenase	-1.69147	0
P50454	SERPH	Serpin H1	-1.70155	0
P48735	IDHP	Isocitrate dehydrogenase [NADP], mitochondrial	-1.72325	0.0055
P23588	IF4B	Eukaryotic translation initiation factor 4B OS=Homo sapiens GN=EIF4B PE=1 SV=2	-1.72831	0.0281
P11021	GRP78	78 kDa glucose-regulated protein	-1.73461	0
O75390	CISY	Citrate synthase, mitochondrial	-1.74978	0.0051
Q96C19	EFHD2	EF-hand domain-containing protein D2 OS=Homo sapiens GN=EFHD2 PE=1 SV=1	-1.75009	0.0173
P04075	ALDOA	Fructose-bisphosphate aldolase A	-1.78571	0
P53396	ACLY	ATP-citrate synthase	-1.83891	0.004
P29401	TKT	Transketolase	-1.87021	0
P13796	PLSL	Plastin-2	-1.87091	0.0017
Q04446	GLGB	1,4-alpha-glucan-branching enzyme	-1.87512	0.0421
Q99798	ACON	Aconitate hydratase, mitochondrial	-1.87723	0
Q9UBR2	CATZ	Cathepsin Z	-1.88893	0.0172
P38646	GRP75	Stress-70 protein, mitochondrial	-1.94062	0
P55809	SCOT1	Succinyl-CoA:3-ketoacid coenzyme A transferase 1, mitochondrial	-1.94515	0.0024
P15153	RAC2	Ras-related C3 botulinum toxin substrate 2	-1.97824	0.0296
P99999	CYC	Cytochrome c	-1.98216	0.0004
P07355	ANXA2	Annexin A2	-1.99243	0
P27797	CALR	Calreticulin	-2.01735	0
P09525	ANXA4	Annexin A4	-2.16685	0.0026
P23368	MAOM	NAD-dependent malic enzyme, mitochondrial OS=Homo sapiens GN=ME2 PE=1 SV=1	-2.21582	0.0037
P55084	ECHB	Trifunctional enzyme subunit beta, mitochondrial	-2.29095	0.0001
P38606	VATA	V-type proton ATPase catalytic subunit A	-2.55885	0
P36543	VATE1	V-type proton ATPase subunit E 1	-2.8401	0.0013
P21281	VATB2	V-type proton ATPase subunit B, brain isoform	-2.97442	0
P04080	CYTB	Cystatin-B	-3.45423	0
O75348	VATG1	V-type proton ATPase subunit G 1	-3.65497	0.0027
P14780	MMP9	Matrix metalloproteinase-9	-4.25713	0
P13686	PPA5	Tartrate-resistant acid phosphatase type 5	-4.87567	0.0012
P00918	CAH2	Carbonic anhydrase 2	-4.97018	0.0001
P12277	KCRB	Creatine kinase B-type	-7.69823	0
a Accession numbers of proteins were derived from Swiss-Plot data base.
