# Supplementary material for: Protein Expression Profiling of Giant Cell Tumors of Bone Treated with Denosumab
Source: PLoS One. 2016 Feb 10;11(2):e0148401. doi: 10.1371/journal.pone.0148401 (PMC4749282; doi:10.1371/journal.pone.0148401)
Supplement: S9 Table — Comparative protein expression list of GCTB samples between pre-TX vs. post-Tx in cases 1 and 2. (XLSX) [file pone.0148401.s009.xlsx]

## Sheet: S9 Table
a Accession no.	Symbol	Protein name	Fold difference Avg.	P value Avg.
P02768	ALBU	Serum albumin	4.3784	0
P51884	LUM	Lumican	3.41415	0
P0CG05	LAC2	Ig lambda-2 chain C regions	2.98095	0.0131667
B9A064	IGLL5	Immunoglobulin lambda-like polypeptide 5	2.9798	0.00923333
P01857	IGHG1	Ig gamma-1 chain C region	2.96145	0.0145167
P02787	TRFE	Serotransferrin	2.92143	0
P01834	IGKC	Ig kappa chain C region	2.73018	0.0246167
P02647	APOA1	Apolipoprotein A-I	2.57412	0
P01009	A1AT	Alpha-1-antitrypsin	2.43357	0
P02790	HEMO	Hemopexin	2.26805	0
P02652	APOA2	Apolipoprotein A-II	2.25367	0.00836667
P22897	MRC1	Macrophage mannose receptor 1	2.2311	0.00725
P01860	IGHG3	Ig gamma-3 chain C region	2.204	0.0264333
P01871	IGHM	Ig mu chain C region	2.1725	0.004825
P08571	CD14	Monocyte differentiation antigen CD14	2.14415	0.0178
P08123	CO1A2	Collagen alpha-2(I) chain	2.09555	0.03175
P00488	F13A	Coagulation factor XIII A chain	2.08427	0
P01023	A2MG	Alpha-2-macroglobulin	2.05098	0
Q15582	BGH3	Transforming growth factor-beta-induced protein ig-h3	1.97363	0.00645
Q14624	ITIH4	Inter-alpha-trypsin inhibitor heavy chain H4	1.96275	0.0274
P09493	TPM1	Isoform 3 of Tropomyosin alpha-1 chain	1.93222	0.0211
P01011	AACT	Alpha-1-antichymotrypsin	1.91225	0.00695
P04114	APOB	Apolipoprotein B-100	1.86985	0.00975
O75369	FLNB	Isoform 2 of Filamin-B	1.82212	0.00045
P02545	LMNA	Prelamin-A/C	1.78675	0.00015
P31146	COR1A	Coronin-1A	1.76293	0.00213333
P08107	HSP71	Heat shock 70 kDa protein 1A/1B	1.7296	0.00808333
P04196	HRG	Histidine-rich glycoprotein	1.71455	0.0229833
Q09666	AHNK	Neuroblast differentiation-associated protein AHNAK	1.6752	0.01075
P49189	AL9A1	4-trimethylaminobutyraldehyde dehydrogenase	1.66867	0.0255333
O43707	ACTN4	Alpha-actinin-4	1.6303	0.000916667
P01024	CO3	Complement C3	1.59045	0.000166667
Q15149	PLEC	Isoform 7 of Plectin	1.54568	0.005
P21333	FLNA	Isoform 2 of Filamin-A	1.5206	0.0001
P06753	TPM3	Isoform 2 of Tropomyosin alpha-3 chain	1.31387	0.006625
P02794	FRIH	Ferritin heavy chain	1.3087	0.013975
Q99497	PARK7	Protein DJ-1	1.2865	0.014275
P50990	TCPQ	T-complex protein 1 subunit theta	-1.10363	0.01345
P50991	TCPD	T-complex protein 1 subunit delta	-1.13135	0.0146833
Q99798	ACON	Aconitate hydratase, mitochondrial	-1.14286	0.000383333
P40939	ECHA	Trifunctional enzyme subunit alpha, mitochondrial	-1.16198	0.00055
P48735	IDHP	Isocitrate dehydrogenase [NADP], mitochondrial	-1.16282	0.00211667
P13639	EF2	Elongation factor 2	-1.2025	0.002375
P49368	TCPG	T-complex protein 1 subunit gamma	-1.2062	0.0029
P08865	RSSA	40S ribosomal protein SA	-1.21359	0.0182
P48643	TCPE	T-complex protein 1 subunit epsilon	-1.21418	0.0025
P14625	ENPL	Endoplasmin	-1.22111	0.013075
P26641	EF1G	Elongation factor 1-gamma	-1.24638	0.0274
P04406	G3P	Glyceraldehyde-3-phosphate dehydrogenase	-1.24786	0.00685
P53621	COPA	Coatomer subunit alpha	-1.25964	0.011
P60228	EIF3E	Eukaryotic translation initiation factor 3 subunit E	-1.26398	0.0276
P61313	RL15	60S ribosomal protein L15	-1.2937	0.0129833
Q15293	RCN1	Reticulocalbin-1	-1.3328	0.00465
Q9P2E9	RRBP1	Ribosome-binding protein 1	-1.33369	0.0019
Q9Y6N5	SQRD	Sulfide:quinone oxidoreductase, mitochondrial	-1.3643	0.015975
P38606	VATA	V-type proton ATPase catalytic subunit A	-1.36724	0.00348333
P13796	PLSL	Plastin-2	-1.38164	0.002275
P21283	VATC1	V-type proton ATPase subunit C 1	-1.4013	0.00366667
P50454	SERPH	Serpin H1	-1.43885	0.00143333
P04080	CYTB	Cystatin-B	-1.50983	0.00146667
P36543	VATE1	V-type proton ATPase subunit E 1	-1.54315	0.00228333
Q9UI12	VATH	V-type proton ATPase subunit H	-1.57023	0.01185
P99999	CYC	Cytochrome c	-1.59942	0.00563333
P51572	BAP31	B-cell receptor-associated protein 31	-1.61891	0.00568333
P21281	VATB2	V-type proton ATPase subunit B, brain isoform	-1.64271	0.000166667
P13686	PPA5	Tartrate-resistant acid phosphatase type 5	-1.93452	0.0188667
P00918	CAH2	Carbonic anhydrase 2	-2.49953	0
P14780	MMP9	Matrix metalloproteinase-9	-2.76606	0.0013
P12277	KCRB	Creatine kinase B-type	-4.00641	0
a Accession numbers of proteins were derived from Swiss-Plot data base.
