# Supplementary material for: Protein Expression Profiling of Giant Cell Tumors of Bone Treated with Denosumab
Source: PLoS One. 2016 Feb 10;11(2):e0148401. doi: 10.1371/journal.pone.0148401 (PMC4749282; doi:10.1371/journal.pone.0148401)
Supplement: S10 Table — Comparative protein expression list of GCTB samples between pre-TX vs. post-Tx in cases 3 and 4. (XLSX) [file pone.0148401.s010.xlsx]

## Sheet: S10 Table
a Accession no.	Symbol	Protein name	Fold difference Avg.	P value Avg.
P02768	ALBU	Serum albumin	4.46725	0
P08670	VIME	Vimentin	3.9394	0
P51884	LUM	Lumican	3.4117	0
P01834	IGKC	Ig kappa chain C region	2.8715	0.001
P01857	IGHG1	Ig gamma-1 chain C region	2.8154	5e-05
P01859	IGHG2	Ig gamma-2 chain C region	2.6864	0.0013
P68871	HBB	Hemoglobin subunit beta	2.4742	0.0007
P69905	HBA	Hemoglobin subunit alpha	2.40025	0
P02545	LMNA	Prelamin-A/C	2.3398	0
P02787	TRFE	Serotransferrin	2.2962	0
P07585	PGS2	Decorin	2.16495	0.0005
P02679	FIBG	Fibrinogen gamma chain	2.05095	0
P01009	A1AT	Alpha-1-antitrypsin	2.0313	0
Q86VB7-2	C163A	Isoform 2 of Scavenger receptor cysteine-rich type 1 protein M130	2.00145	0.0003
P02790	HEMO	Hemopexin	1.92835	0.00345
P01860	IGHG3	Ig gamma-3 chain C region	1.92255	0.00425
P00738	HPT	Haptoglobin	1.87465	0
P02042	HBD	Hemoglobin subunit delta	1.8449	0.0096
P01024	CO3	Complement C3	1.72895	0
P02675	FIBB	Fibrinogen beta chain	1.7204	0.0001
P22626	ROA2	Heterogeneous nuclear ribonucleoproteins A2/B1	1.68545	0.0073
P02671	FIBA	Fibrinogen alpha chain	1.5773	0.0103
P00915	CAH1	Carbonic anhydrase 1	1.5687	0.0011
Q13813	SPTN1	Spectrin alpha chain, non-erythrocytic 1	1.53725	0.0196
P60981	DEST	Destrin	1.49625	5e-05
P06753-2	TPM3	Isoform 2 of Tropomyosin alpha-3 chain	1.46485	0
Q05682-5	CALD1	Isoform 5 of Caldesmon	1.4527	0
P09651	ROA1	Heterogeneous nuclear ribonucleoprotein A1	1.3567	0.0287
Q9NVA2	SEP11	Septin-11	1.3562	0.00155
Q09666	AHNK	Neuroblast differentiation-associated protein AHNAK	1.3284	0
P67936	TPM4	Tropomyosin alpha-4 chain	1.28235	0.00115
P21333	FLNA	Filamin-A	1.2383	0
P07237	PDIA1	Protein disulfide-isomerase	-1.26646	0.0077
P37802	TAGL2	Transgelin-2	-1.28312	0.0225
P09429	HMGB1	High mobility group protein B1	-1.2987	0.00035
P68104	EF1A1	Elongation factor 1-alpha 1	-1.33994	0.00185
P13639	EF2	Elongation factor 2	-1.38889	0.0003
P14625	ENPL	Endoplasmin	-1.39948	0
P40926	MDHM	Malate dehydrogenase, mitochondrial	-1.40568	0
P07339	CATD	Cathepsin D	-1.41263	0.00465
Q15293	RCN1	Reticulocalbin-1	-1.42136	0.0215
P49368	TCPG	T-complex protein 1 subunit gamma	-1.47918	0.013
P10809	CH60	60 kDa heat shock protein, mitochondrial	-1.53657	0.0001
P61604	CH10	10 kDa heat shock protein, mitochondrial	-1.54381	0.0072
P02794	FRIH	Ferritin heavy chain	-1.54895	0.00855
P06733	ENOA	Alpha-enolase	-1.57319	0
P50213	IDH3A	Isocitrate dehydrogenase [NAD] subunit alpha, mitochondrial	-1.58328	0.00935
P09622	DLDH	Dihydrolipoyl dehydrogenase, mitochondrial	-1.58366	0.00905
P02792	FRIL	Ferritin light chain	-1.60552	0.0231
P00505	AATM	Aspartate aminotransferase, mitochondrial	-1.62615	0.0009
O43852	CALU	Calumenin	-1.65044	0.01895
P40939	ECHA	Trifunctional enzyme subunit alpha, mitochondrial	-1.67856	0.00035
P11021	GRP78	78 kDa glucose-regulated protein	-1.72399	0
P22307	NLTP	Non-specific lipid-transfer protein	-1.72458	0.0077
P04406	G3P	Glyceraldehyde-3-phosphate dehydrogenase	-1.72756	0.00015
P04075	ALDOA	Fructose-bisphosphate aldolase A	-1.77983	0
O75390	CISY	Citrate synthase, mitochondrial	-1.78317	0.01165
P48735	IDHP	Isocitrate dehydrogenase [NADP], mitochondrial	-1.81127	0.00305
P50454	SERPH	Serpin H1	-1.83167	0.00015
P29401	TKT	Transketolase	-1.87354	0
P13796	PLSL	Plastin-2	-1.88182	0.00085
Q99798	ACON	Aconitate hydratase, mitochondrial	-1.89807	5e-05
P27797	CALR	Calreticulin	-1.90042	0
P38646	GRP75	Stress-70 protein, mitochondrial	-1.93143	0.0002
P99999	CYC	Cytochrome c	-2.04436	0.0024
P07355	ANXA2	Annexin A2	-2.12134	0
P55084	ECHB	Trifunctional enzyme subunit beta, mitochondrial	-2.3784	0.00075
P38606	VATA	V-type proton ATPase catalytic subunit A	-2.56706	0
P36543	VATE1	V-type proton ATPase subunit E 1	-2.66951	0.00105
P21281	VATB2	V-type proton ATPase subunit B, brain isoform	-2.92056	0
P04080	CYTB	Cystatin-B	-3.42994	5e-05
O75348	VATG1	V-type proton ATPase subunit G 1	-3.69754	0.0116
P14780	MMP9	Matrix metalloproteinase-9	-4.27442	0
P13686	PPA5	Tartrate-resistant acid phosphatase type 5	-5.15597	0.004
P00918	CAH2	Carbonic anhydrase 2	-5.26732	5e-05
P12277	KCRB	Creatine kinase B-type	-7.82779	0
a Accession numbers of proteins were derived from Swiss-Plot data base.
