# Supplementary material for: Protein Expression Profiling of Giant Cell Tumors of Bone Treated with Denosumab
Source: PLoS One. 2016 Feb 10;11(2):e0148401. doi: 10.1371/journal.pone.0148401 (PMC4749282; doi:10.1371/journal.pone.0148401)
Supplement: S12 Table — (XLSX) [file pone.0148401.s012.xlsx]

## Sheet: S12 Table
Parameters	MMP-9 staining score		p-value
	1	2 or 3
Age			0.177
age ≥32	1	17
age < 31	4	13
Sex			0.057
F	0	15
M	5	15
Surgical procedure			0.639
Currettage	3	21
Resection	2	9
Location			1
Knee	4	18
Wrist	0	4
Other	1	8
